# Supplementary material for: Discovery of Novel Sequences in 1,000 Swedish Genomes
Source: Mol Biol Evol. 2019 Sep 24;37(1):18–30. doi: 10.1093/molbev/msz176 (PMC6984370; doi:10.1093/molbev/msz176)
Supplement: msz176_Supplementary_Data [file msz176_supplementary_data.zip]

Archive with 26 entries (25 files):
- msz176-Suppl_data/
- msz176-Suppl_data/Supplementary_Figure S1.jpg
- msz176-Suppl_data/Supplementary_Figure S2.jpg
- msz176-Suppl_data/Supplementary_FIgure S3.jpg
- msz176-Suppl_data/Supplementary_Figure S4.jpg
- msz176-Suppl_data/Supplementary_FIgure S6.jpg
- msz176-Suppl_data/Supplementary_FIgure S7.jpg
- msz176-Suppl_data/Supplementary_FIgure S8.jpg
- msz176-Suppl_data/Supplementary_FIgure S9.jpg
- msz176-Suppl_data/Supplementary_Figure S10.jpg
- msz176-Suppl_data/Supplementary_Figure S12.jpg
- msz176-Suppl_data/Supplementary_Figure S14.jpg
- msz176-Suppl_data/Supplementary_Figure S15.jpg
- msz176-Suppl_data/Supplementary_Figure S16.jpg
- msz176-Suppl_data/Supplementary_Figure S17.jpg
- msz176-Suppl_data/Supplementary_Figure S19.jpg
- msz176-Suppl_data/Supplementary_Table S1.xls
- msz176-Suppl_data/Supplementary_Table S3.xls
- msz176-Suppl_data/Supplementary_Table S4.xls
- msz176-Suppl_data/Supplementary_Dataset S1.txt
- msz176-Suppl_data/Supplementary_Figure  S13.jpg
- msz176-Suppl_data/Supplementary_FIgure S5.jpg
- msz176-Suppl_data/Supplementary_Figure S11.jpg
- msz176-Suppl_data/Supplementary_Figure S18.jpg
- msz176-Suppl_data/Supplementary_Table S2.xls
- msz176-Suppl_data/Supplementary_Table S5.xls
