# Supplementary material for: Discovery of Novel Sequences in 1,000 Swedish Genomes
Source: Mol Biol Evol. 2019 Sep 24;37(1):18–30. doi: 10.1093/molbev/msz176 (PMC6984370; doi:10.1093/molbev/msz176)
Supplement: msz176_Supplementary_Data [file msz176_supplementary_data.zip › msz176-Suppl_data/Supplementary_Table S1.xls]

## Sheet: first_components
individual	Sex (contig coverage on Y)	Average genomic coverage	N50	Assembly size	horisontal contig coverage (mapq > 30)
SweGen0001	Male	30.7219	1081	4019272751	0.887287
SweGen0002	Female	31.5462	1049	4053568155	0.886556
SweGen0003	Male	61.2567	839	4356204783	0.896258
SweGen0004	Male	30.8091	1089	4030402026	0.888177
SweGen0005	Male	29.4357	1147	3956122017	0.884958
SweGen0006	Male	32.2417	1051	4061029337	0.888945
SweGen0007	Female	35.6371	1056	4076767873	0.887672
SweGen0008	Female	31.091	1074	4036337825	0.886606
SweGen0009	Female	50.0626	864	4279049053	0.890852
SweGen0010	Male	31.9376	1046	4050673519	0.888362
SweGen0011	Male	36.1246	980	4174470523	0.893188
SweGen0012	Female	36.9069	970	4138954992	0.88838
SweGen0013	Female	39.0025	915	4199392481	0.889505
SweGen0014	Male	30.1492	1090	3999851440	0.886831
SweGen0015	Female	46.4201	914	4211863544	0.889556
SweGen0016	Female	29.3058	1124	3974955573	0.884694
SweGen0017	Male	37.0185	1047	4068772018	0.88961
SweGen0018	Male	32.2494	1075	4057536877	0.889772
SweGen0019	Male	43.2672	987	4160822216	0.892806
SweGen0020	Male	29.6167	1112	3983262395	0.88612
SweGen0021	Female	40.6925	912	4213507447	0.89
SweGen0022	Female	36.1664	963	4143339134	0.887804
SweGen0023	Male	49.8651	893	4277838092	0.894593
SweGen0024	Male	45.7155	949	4210099217	0.894074
SweGen0025	Male	36.7818	991	4131560000	0.891481
SweGen0026	Female	29.6979	1166	3902325579	0.882134
SweGen0027	Male	29.0738	1116	3963748015	0.884817
SweGen0028	Female	32.4388	1008	4091583306	0.887414
SweGen0029	Female	30.7081	1101	3999495586	0.885733
SweGen0030	Male	36.6514	997	4131643632	0.891599
SweGen0031	Male	40.2281	981	4173128689	0.893195
SweGen0032	Male	28.991	1194	3888869529	0.882309
SweGen0033	Female	38.5348	964	4144917442	0.888148
SweGen0034	Male	31.9471	1042	4061566571	0.888814
SweGen0035	Female	35.0421	999	4096215832	0.887683
SweGen0036	Female	34.2013	1014	4100158460	0.888286
SweGen0037	Male	44.4184	924	4240666840	0.894378
SweGen0038	Female	36.0779	981	4113881215	0.886956
SweGen0039	Male	46.8701	973	4162752451	0.891718
SweGen0040	Female	38.9158	931	4181734388	0.888788
SweGen0041	Female	51.3737	828	4322578317	0.891437
SweGen0042	Male	32.818	1035	4083994370	0.889838
SweGen0043	Male	36.8227	1012	4102722226	0.890586
SweGen0044	Male	35.435	1019	4083492652	0.888748
SweGen0045	Female	35.2362	989	4121904667	0.888112
SweGen0046	Female	32.8787	1037	4064896854	0.886879
SweGen0047	Uncertain	33.5414	1019	4070539916	0.88757
SweGen0048	Male	37.952	994	4142974811	0.891897
SweGen0049	Male	54.2591	880	4312695495	0.895519
SweGen0050	Female	34.0032	1015	4093497237	0.887404
SweGen0051	Male	41.9267	997	4124452612	0.890695
SweGen0052	Female	32.046	1054	4040802864	0.884934
SweGen0053	Female	50.1459	887	4243538525	0.890069
SweGen0054	Female	33.8819	1056	4060873049	0.88727
SweGen0055	Male	31.2151	1079	4019264761	0.886971
SweGen0056	Female	34.5992	1003	4105858743	0.887868
SweGen0057	Female	32.8101	1078	3995492751	0.884739
SweGen0058	Female	40.6322	929	4181502233	0.888955
SweGen0059	Male	39.8978	944	4208010117	0.893097
SweGen0060	Female	33.2354	1061	4014832689	0.884537
SweGen0061	Male	33.1936	1157	3995396535	0.888139
SweGen0062	Male	33.3536	1033	4075786416	0.889443
SweGen0063	Male	31.6557	1112	4026021637	0.889191
SweGen0064	Male	33.4658	1053	4057210722	0.888865
SweGen0065	Male	40.1071	956	4201740290	0.893623
SweGen0066	Female	28.9536	1132	3977818675	0.885528
SweGen0067	Male	32.9875	1053	4062700020	0.889664
SweGen0068	Male	30.316	1091	3995741994	0.885947
SweGen0069	Female	29.6088	1098	4006389033	0.885926
SweGen0070	Female	36.8967	960	4143997014	0.888155
SweGen0071	Male	35.8935	996	4138892032	0.891389
SweGen0072	Male	32.1793	1049	4058505625	0.888814
SweGen0073	Male	38.57	980	4170321464	0.892953
SweGen0074	Male	42.5314	1017	4148839941	0.892908
SweGen0075	Female	46.1087	892	4243298055	0.890401
SweGen0076	Female	31.1867	1066	4022098130	0.885285
SweGen0077	Male	40.4851	968	4164058563	0.892047
SweGen0078	Female	44.9946	868	4274031285	0.890961
SweGen0079	Male	31.9272	1143	3977537260	0.886824
SweGen0080	Female	33.1681	1025	4069669597	0.887059
SweGen0081	Male	48.6573	903	4267642222	0.894825
SweGen0082	Male	31.4672	1064	4045570118	0.888341
SweGen0083	Male	30.5883	1084	4020120127	0.887422
SweGen0084	Female	37.2272	968	4134339642	0.887689
SweGen0085	Male	39.5988	1027	4076554375	0.888852
SweGen0086	Male	35.0614	1122	3995221662	0.887644
SweGen0087	Male	45.1448	917	4254543922	0.894734
SweGen0088	Female	31.5969	1078	4022154598	0.886162
SweGen0089	Male	33.5368	1020	4106802309	0.890305
SweGen0090	Female	36.0418	1025	4070242156	0.886895
SweGen0091	Male	32.1845	1030	4101745607	0.890419
SweGen0092	Female	36.3044	991	4105665496	0.887369
SweGen0093	Male	29.0028	1123	3947165253	0.884003
SweGen0094	Female	34.3343	977	4126526475	0.888104
SweGen0095	Male	45.9917	936	4250285324	0.894865
SweGen0096	Female	41.9221	897	4227282642	0.889949
SweGen0097	Uncertain	29.4561	1140	3934214103	0.8835
SweGen0098	Male	42.0958	976	4170306861	0.892629
SweGen0099	Female	31.9528	1038	4049582637	0.886115
SweGen0100	Female	31.1203	1067	4016174112	0.884844
SweGen0101	Male	33.5556	1030	4079192258	0.889213
SweGen0102	Female	38.243	936	4182720459	0.889243
SweGen0103	Female	42.7206	917	4191130439	0.888524
SweGen0104	Female	34.3318	1023	4071841652	0.886744
SweGen0105	Female	33.4204	997	4108119357	0.888034
SweGen0106	Male	38.3885	980	4160311676	0.892539
SweGen0107	Male	30.9554	1095	3976457235	0.884921
SweGen0108	Female	34.2507	1000	4101349898	0.887595
SweGen0109	Male	40.5985	936	4228804626	0.894575
SweGen0110	Female	37.4203	969	4139512041	0.888336
SweGen0111	Male	31.2697	1101	4001680686	0.887311
SweGen0112	Male	32.7799	1055	4059663504	0.888657
SweGen0113	Male	37.4147	1055	4068643755	0.889876
SweGen0114	Female	37.3201	979	4149203507	0.889699
SweGen0115	Male	35.4165	1011	4108485413	0.890727
SweGen0116	Female	41.4952	936	4152952048	0.887649
SweGen0117	Female	31.9778	1121	4004209400	0.886037
SweGen0118	Male	32.6509	1002	4125660988	0.891191
SweGen0119	Male	38.575	979	4151698832	0.891647
SweGen0120	Male	29.824	1092	3991940366	0.886134
SweGen0121	Male	48.4428	891	4306070913	0.896008
SweGen0122	Male	30.423	1122	4005666264	0.887648
SweGen0123	Female	30.4584	1054	4033173271	0.885809
SweGen0124	Male	52.9718	873	4293581096	0.894935
SweGen0125	Male	36.7621	1054	4030500606	0.887196
SweGen0126	Male	46.8591	926	4244639207	0.894341
SweGen0127	Female	40.9064	966	4168928868	0.889358
SweGen0128	Male	36.9795	1017	4074346132	0.888864
SweGen0129	Female	40.9947	939	4197559143	0.889936
SweGen0130	Female	38.979	941	4181864523	0.889349
SweGen0131	Female	29.2305	1086	4008444754	0.885579
SweGen0132	Male	35.7454	1048	4052676545	0.888528
SweGen0133	Male	38.0389	973	4174036148	0.892946
SweGen0134	Male	32.0767	1077	4042488078	0.888584
SweGen0135	Female	32.9868	1044	4036553688	0.885498
SweGen0136	Female	30.4221	1113	3980536822	0.885045
SweGen0137	Male	32.1584	1057	4056989200	0.889193
SweGen0138	Male	30.4008	1094	4014606357	0.887429
SweGen0139	Male	34.9473	1028	4106293152	0.891165
SweGen0140	Female	69.7169	760	4435347257	0.892696
SweGen0141	Female	39.1555	989	4096874938	0.886927
SweGen0142	Female	30.3192	1129	3967772443	0.884741
SweGen0143	Female	31.8914	1084	4014946299	0.885865
SweGen0144	Male	28.6242	1159	3892252576	0.881743
SweGen0145	Female	42.629	943	4173861905	0.888774
SweGen0146	Male	32.5524	1018	4110793272	0.891052
SweGen0147	Female	33.3106	1004	4093709839	0.887156
SweGen0148	Female	36.9885	1034	4035038139	0.885219
SweGen0149	Male	35.4592	990	4140147449	0.891679
SweGen0150	Female	37.6709	955	4141472488	0.887925
SweGen0151	Male	41.7969	957	4201744841	0.893467
SweGen0152	Female	34.5523	999	4102636180	0.887762
SweGen0153	Female	32.6959	1037	4059236564	0.886207
SweGen0154	Male	31.4799	1061	4051679273	0.888489
SweGen0155	Male	30.7445	1067	4037510564	0.887824
SweGen0156	Female	33.4477	1009	4074956349	0.886609
SweGen0157	Female	40.3387	984	4114751044	0.887322
SweGen0158	Female	34.5831	1001	4098899388	0.887472
SweGen0159	Male	37.6866	968	4183204710	0.892842
SweGen0160	Male	31.3699	1064	4037412524	0.888002
SweGen0161	Male	36.0491	1008	4121091139	0.891133
SweGen0162	Male	34.9268	1015	4109109389	0.890384
SweGen0163	Female	29.8437	1095	4019593306	0.886647
SweGen0164	Female	34.8236	1033	4057705258	0.886171
SweGen0165	Male	33.5061	1024	4094379727	0.889914
SweGen0166	Male	44.7949	905	4257961530	0.893939
SweGen0167	Male	32.157	1048	4058095077	0.888801
SweGen0168	Female	32.6044	1106	3978697092	0.88379
SweGen0169	Female	30.5819	1081	4011093521	0.88586
SweGen0170	Male	71.0424	802	4413483185	0.896749
SweGen0171	Female	29.6086	1122	3970543004	0.884339
SweGen0172	Male	37.8038	970	4165139012	0.891908
SweGen0173	Male	48.1104	892	4287698103	0.895355
SweGen0174	Male	42.8603	955	4201060811	0.893892
SweGen0175	Male	39.8262	962	4188457511	0.893149
SweGen0176	Male	36.1601	988	4154279544	0.892461
SweGen0177	Male	30.9935	1075	4013835501	0.887229
SweGen0178	Male	47.9572	923	4245154989	0.894085
SweGen0179	Male	41.469	960	4186568120	0.893308
SweGen0180	Female	30.6741	1058	4021083325	0.885369
SweGen0181	Female	38.618	974	4117342753	0.887535
SweGen0182	Female	48.6144	873	4250656029	0.889699
SweGen0183	Female	30.1134	1101	4005138206	0.885983
SweGen0184	Male	31.2105	1068	4036247066	0.888175
SweGen0185	Female	39.081	930	4204541770	0.890585
SweGen0186	Male	32.6505	1087	4006618160	0.886424
SweGen0187	Male	35.4643	1082	4093774677	0.892128
SweGen0188	Male	35.3292	1061	4046385079	0.888837
SweGen0189	Female	34.7786	1009	4081128694	0.886993
SweGen0190	Female	32.8251	1031	4067749350	0.88696
SweGen0191	Female	31.7653	1054	4038897678	0.885962
SweGen0192	Male	36.4344	962	4190847762	0.893471
SweGen0193	Male	35.9451	989	4131832505	0.891031
SweGen0194	Female	42.5154	920	4212432760	0.890054
SweGen0195	Female	33.8845	1003	4119141603	0.888732
SweGen0196	Male	33.1309	1062	4034020180	0.887702
SweGen0197	Female	39.8439	932	4193074840	0.889217
SweGen0198	Female	35.9513	968	4133983320	0.888127
SweGen0199	Female	29.2101	1101	3995286673	0.885211
SweGen0200	Male	53.7572	879	4317362810	0.896082
SweGen0201	Male	41.405	995	4138030079	0.891684
SweGen0202	Male	38.2652	979	4158360022	0.892095
SweGen0203	Male	29.8024	1118	3985800757	0.88693
SweGen0204	Male	37.1267	976	4169519767	0.892879
SweGen0205	Female	36.4907	956	4169124880	0.889727
SweGen0206	Male	36.3407	1016	4112316936	0.890936
SweGen0207	Female	42.8634	921	4186703933	0.888718
SweGen0208	Female	33.1962	1001	4119432293	0.888387
SweGen0209	Male	30.2365	1101	3994864148	0.886206
SweGen0210	Male	36.6553	969	4180633899	0.893015
SweGen0211	Female	31.5471	1034	4062105330	0.886879
SweGen0212	Male	36.0718	981	4144509219	0.891218
SweGen0213	Female	37.3052	947	4169694042	0.889014
SweGen0214	Male	72.4173	816	4400403113	0.896397
SweGen0215	Female	43.6322	902	4230495463	0.890535
SweGen0216	Male	38.2321	1042	4077305845	0.890232
SweGen0217	Female	37.5616	969	4146667466	0.888389
SweGen0218	Male	33.4051	1035	4076763538	0.889206
SweGen0219	Male	31.5265	1079	4007083394	0.886727
SweGen0220	Female	29.9707	1129	3952285002	0.88343
SweGen0221	Male	30.0943	1099	4001995290	0.886667
SweGen0222	Male	33.6292	1034	4094633238	0.890519
SweGen0223	Male	42.5724	945	4214981255	0.893558
SweGen0224	Male	38.0051	967	4187122490	0.893176
SweGen0225	Female	34.7432	994	4125207824	0.888656
SweGen0226	Female	33.7532	990	4098906587	0.886993
SweGen0227	Male	31.8421	1097	4004087706	0.887426
SweGen0228	Female	32.7985	1050	4023860651	0.88541
SweGen0229	Female	36.9293	985	4120904510	0.887782
SweGen0230	Male	32.0749	1083	4005910924	0.886389
SweGen0231	Female	32.7285	1008	4087263686	0.887002
SweGen0232	Female	39.9901	944	4178679574	0.889073
SweGen0233	Male	47.0311	954	4184319968	0.892368
SweGen0234	Female	34.6014	984	4111827472	0.887112
SweGen0235	Male	29.3865	1096	3967817629	0.884233
SweGen0236	Male	32.5082	1079	4001933309	0.886175
SweGen0237	Male	28.6262	1147	3922357108	0.88292
SweGen0238	Male	34.5575	1036	4086328220	0.89015
SweGen0239	Female	52.3783	830	4335617446	0.891967
SweGen0240	Male	41.591	983	4166295223	0.892312
SweGen0241	Female	52.8439	840	4309952342	0.891242
SweGen0242	Female	33.434	1033	4067905192	0.886787
SweGen0243	Female	31.3045	1040	4051045108	0.886248
SweGen0244	Female	31.9413	1041	4043035300	0.885831
SweGen0245	Male	28.9665	1087	4020589742	0.887838
SweGen0246	Female	39.1395	962	4139649157	0.887964
SweGen0247	Male	33.5918	1032	4085942211	0.889781
SweGen0248	Female	48.3214	917	4196762806	0.889016
SweGen0249	Female	31.3382	1075	4014964795	0.885569
SweGen0250	Uncertain	32.4739	1022	4067413072	0.887278
SweGen0251	Male	31.1336	1093	4008971380	0.886922
SweGen0252	Female	38.9774	966	4128091780	0.88759
SweGen0253	Male	31.2744	1070	4027938868	0.887515
SweGen0254	Male	32.1292	1047	4059975818	0.888725
SweGen0255	Male	32.5142	1051	4060263610	0.888942
SweGen0256	Female	46.7331	850	4292439534	0.89093
SweGen0257	Male	30.4152	1087	3992454521	0.88603
SweGen0258	Female	32.6582	1016	4083259211	0.88748
SweGen0259	Male	47.4658	911	4259342948	0.894085
SweGen0260	Female	29.6334	1106	4001141193	0.885949
SweGen0261	Female	38.0699	925	4192231269	0.889421
SweGen0262	Female	30.4965	1053	4044235841	0.886337
SweGen0263	Female	40.8163	948	4185374366	0.889778
SweGen0264	Female	28.9423	1145	3975809490	0.885656
SweGen0265	Female	50.6791	846	4299709868	0.891014
SweGen0266	Female	29.5258	1099	3988546009	0.884755
SweGen0267	Male	33.4728	1016	4097299718	0.88984
SweGen0268	Male	48.4005	877	4293370159	0.894924
SweGen0269	Female	37.0109	967	4152837355	0.888715
SweGen0270	Male	48.7297	889	4298892007	0.895684
SweGen0271	Male	32.1321	1066	4054649915	0.88923
SweGen0272	Female	37.5307	972	4138187668	0.888246
SweGen0273	Female	39.246	997	4086363173	0.88664
SweGen0274	Male	44.1169	950	4193921843	0.89318
SweGen0275	Male	44.8934	894	4273180989	0.894191
SweGen0276	Female	30.8604	1102	3976869485	0.883571
SweGen0277	Female	39.8945	942	4164830055	0.888469
SweGen0278	Female	32.1484	1076	4006735425	0.884819
SweGen0279	Female	36.1607	1018	4063879794	0.886461
SweGen0280	Female	30.8495	1045	4067166476	0.887525
SweGen0281	Uncertain	33.1019	1020	4101447190	0.889256
SweGen0282	Male	51.0694	901	4280967244	0.895125
SweGen0283	Female	32.7141	1098	3980981096	0.884526
SweGen0284	Male	35.0355	1047	4064801098	0.889472
SweGen0285	Female	33.7296	1037	4065050829	0.88716
SweGen0286	Female	49.7143	858	4278407970	0.890489
SweGen0287	Female	31.4102	1083	4003399601	0.885063
SweGen0288	Male	38.1004	961	4172363919	0.892005
SweGen0289	Female	39.1371	973	4134014482	0.887808
SweGen0290	Male	39.9518	1013	4121685384	0.891484
SweGen0291	Male	39.4504	991	3980826615	0.857699
SweGen0292	Male	38.7503	973	4177556731	0.893224
SweGen0293	Male	49.5518	901	4277770256	0.895054
SweGen0294	Male	36.527	998	4150468761	0.892461
SweGen0295	Male	39.3945	949	4191929275	0.892505
SweGen0296	Female	29.3073	1119	3992837867	0.885689
SweGen0297	Male	31.4255	1130	3885963493	0.880131
SweGen0298	Female	41.4903	920	4199987991	0.889733
SweGen0299	Male	33.6376	1011	4104076637	0.89033
SweGen0300	Male	35.8364	1031	4083240919	0.889498
SweGen0301	Male	31.4909	1107	3995562631	0.886201
SweGen0302	Male	34.7567	996	4115314870	0.889754
SweGen0303	Female	46.8579	866	4266074700	0.890162
SweGen0304	Female	32.8314	1036	4061470126	0.886775
SweGen0305	Female	33.2011	1015	4071700812	0.886516
SweGen0306	Female	84.1774	753	4440337460	0.892133
SweGen0307	Female	30.3352	1083	4003588955	0.885018
SweGen0308	Female	36.6588	979	4125927236	0.888107
SweGen0309	Male	28.9416	1136	3930551160	0.88338
SweGen0310	Male	39.0502	965	4187094534	0.893523
SweGen0311	Male	39.1711	1018	4131405215	0.891928
SweGen0312	Female	39.6509	980	4138584773	0.888042
SweGen0313	Male	32.945	1070	4038875149	0.888337
SweGen0314	Female	33.2237	1021	4078885566	0.88701
SweGen0315	Female	20.5351	1518	3330222032	0.847886
SweGen0316	Female	43.1619	917	4213655782	0.88979
SweGen0317	Female	45.946	878	4255526806	0.890504
SweGen0318	Female	34.3703	1018	4094030341	0.887867
SweGen0319	Female	33.9052	1006	4112373513	0.888758
SweGen0320	Male	42.4405	967	4160032145	0.891946
SweGen0321	Female	32.9184	1034	4055927838	0.886632
SweGen0322	Male	45.5489	945	4207904239	0.893443
SweGen0323	Male	32.4548	1069	4044304848	0.888839
SweGen0324	Female	39.0843	970	4139746917	0.888501
SweGen0325	Male	30.5401	1094	4009803855	0.887468
SweGen0326	Female	34.8063	1003	4090203583	0.88689
SweGen0327	Female	42.0244	915	4213514441	0.890042
SweGen0328	Male	35.619	972	4157585560	0.891454
SweGen0329	Female	31.0535	1085	4018705753	0.885868
SweGen0330	Female	38.7477	936	4168230574	0.888603
SweGen0331	Male	35.5491	1008	4125803240	0.891043
SweGen0332	Male	38.0002	1006	4117020123	0.891192
SweGen0333	Female	31.4993	1078	4015337542	0.885582
SweGen0334	Female	49.2043	854	4267703796	0.889963
SweGen0335	Female	33.2677	1037	4062307788	0.886249
SweGen0336	Male	31.327	1084	4010322353	0.886973
SweGen0337	Female	31.6732	1020	4068984081	0.886934
SweGen0338	Male	32.2491	1019	4103756202	0.890299
SweGen0339	Male	29.638	1112	3965659013	0.885122
SweGen0340	Male	31.8516	1067	4035150455	0.888135
SweGen0341	Female	38.1091	955	4163076105	0.88882
SweGen0342	Male	32.7045	1053	4061639067	0.889167
SweGen0343	Female	37.7091	916	4173378309	0.888081
SweGen0344	Female	30.0039	1096	3996325313	0.885234
SweGen0345	Female	41.6443	987	4095780705	0.886386
SweGen0346	Male	40.2106	981	4156174200	0.892144
SweGen0347	Female	35.6196	993	4109133617	0.887645
SweGen0348	Male	30.4451	1094	4003961020	0.886793
SweGen0349	Male	34.1311	1046	4085684768	0.890477
SweGen0350	Male	34.7438	998	4137841456	0.891963
SweGen0351	Male	37.9809	966	4169410314	0.892368
SweGen0352	Male	35.9666	1022	4128462542	0.892238
SweGen0353	Female	31.706	1017	4091685754	0.887865
SweGen0354	Male	37.7334	992	4164809713	0.892321
SweGen0355	Female	41.0674	972	4116952399	0.88749
SweGen0356	Male	38.1431	994	4153304950	0.892689
SweGen0357	Female	51.2644	855	4288864350	0.890979
SweGen0358	Male	36.334	984	4158440434	0.892351
SweGen0359	Female	39.2025	940	4169714316	0.888686
SweGen0360	Female	38.1583	1046	4055390465	0.886604
SweGen0361	Female	46.0068	914	4222131647	0.889891
SweGen0362	Male	40.8547	936	4229550503	0.894081
SweGen0363	Female	31.1517	1039	4076186003	0.887879
SweGen0364	Male	29.6792	1078	4036053293	0.888188
SweGen0365	Male	40.0904	945	4195995368	0.892802
SweGen0366	Female	30.997	1165	3913970438	0.882565
SweGen0367	Female	54.4886	878	4281773217	0.891209
SweGen0368	Female	30.6102	1075	4018845189	0.885614
SweGen0369	Male	34.0429	1032	4091229370	0.890323
SweGen0370	Female	41.3634	948	4142884582	0.887758
SweGen0371	Female	33.1565	1016	4087363567	0.887544
SweGen0372	Male	30.3477	1110	4016328852	0.888656
SweGen0373	Male	31.1667	1085	4016740518	0.887269
SweGen0374	Male	42.1262	930	4237577436	0.894438
SweGen0375	Female	36.3781	981	4121280835	0.888003
SweGen0376	Male	34.8319	1017	4112944670	0.891183
SweGen0377	Male	46.1456	914	4253019717	0.894131
SweGen0378	Male	31.8495	1090	4009990931	0.887064
SweGen0379	Male	33.7665	1053	4073208230	0.890065
SweGen0380	Male	42.2465	942	4214008956	0.893816
SweGen0381	Male	38.0267	972	4184060099	0.893286
SweGen0382	Female	43.1142	928	4181767339	0.888726
SweGen0383	Male	29.8587	1114	3976269941	0.885943
SweGen0384	Male	51.2066	901	4275201640	0.894549
SweGen0385	Male	31.1229	1051	4048454565	0.887695
SweGen0386	Female	34.369	1025	4080096440	0.887694
SweGen0387	Female	42.569	904	4231341396	0.890236
SweGen0388	Male	49.5244	924	4241601745	0.894297
SweGen0389	Female	37.8952	969	4129432009	0.887458
SweGen0390	Male	31.5348	1145	3898272133	0.881415
SweGen0391	Female	31.8663	1044	4057131418	0.886869
SweGen0392	Female	38.9004	967	4146595739	0.888608
SweGen0393	Male	31.0903	1084	4015727294	0.887174
SweGen0394	Male	36.4148	1036	4038651583	0.887482
SweGen0395	Male	29.8499	1104	4003643069	0.886667
SweGen0396	Female	51.682	860	4282200680	0.890406
SweGen0397	Female	47.2282	921	4175606764	0.887887
SweGen0398	Male	35.4961	1062	4031623422	0.887932
SweGen0399	Uncertain	29.45	1077	4007537710	0.885471
SweGen0400	Female	29.9066	1086	4006152447	0.885213
SweGen0401	Male	34.188	1041	4076518748	0.88957
SweGen0402	Female	32.3984	1105	3978322065	0.884156
SweGen0403	Female	29.3106	1092	3990329733	0.883959
SweGen0404	Female	41.158	936	4197128478	0.889988
SweGen0405	Male	38.1083	1002	4129628405	0.891589
SweGen0406	Male	34.6578	1006	4114780348	0.890718
SweGen0407	Female	32.9691	1122	3968890911	0.88455
SweGen0408	Male	39.0194	999	4138705904	0.891319
SweGen0409	Male	41.4147	944	4220819285	0.894061
SweGen0410	Female	56.3419	852	4308349053	0.891359
SweGen0411	Male	47.9725	885	4291829748	0.894829
SweGen0412	Male	29.2504	1102	4008352479	0.887527
SweGen0413	Female	29.0875	1146	3948908133	0.884102
SweGen0414	Male	40.9761	961	4194320758	0.893066
SweGen0415	Male	34.8382	1006	4145136476	0.892474
SweGen0416	Female	75.2717	798	4364703290	0.89101
SweGen0417	Female	31.6511	1022	4084169802	0.887728
SweGen0418	Male	32.0261	1075	4027385014	0.887921
SweGen0419	Male	39.728	1003	4109147973	0.890348
SweGen0420	Male	31.6388	1070	4035734476	0.888387
SweGen0421	Male	33.4107	1019	4093800264	0.889963
SweGen0422	Female	42.1005	933	4199453620	0.890045
SweGen0423	Female	39.8737	990	4124786123	0.888439
SweGen0424	Male	29.5295	1113	3980605802	0.886256
SweGen0425	Male	30.6367	1130	3965869999	0.885573
SweGen0426	Female	59.9363	794	4377275322	0.891832
SweGen0427	Female	36.8518	967	4164080430	0.889544
SweGen0428	Female	33.6494	984	4130631380	0.888615
SweGen0429	Female	31.2879	1136	3943501260	0.883977
SweGen0430	Male	31.2335	1051	4075843004	0.889974
SweGen0431	Male	31.4417	1078	4010486307	0.886687
SweGen0432	Female	36.3996	950	4139111537	0.887559
SweGen0433	Male	45.8115	916	4243613417	0.893695
SweGen0434	Male	33.4077	1017	4107416987	0.890661
SweGen0435	Male	31.5479	1095	4001262806	0.886764
SweGen0436	Female	35.8555	1057	4010677608	0.884461
SweGen0437	Male	96.6248	705	4559353927	0.897739
SweGen0438	Female	31.9601	1097	3970651825	0.880567
SweGen0439	Female	34.7266	981	4109596906	0.886896
SweGen0440	Female	40.3455	946	4149089693	0.888061
SweGen0441	Male	31.5703	1113	3962509947	0.884599
SweGen0442	Male	43.1903	947	4194336126	0.892879
SweGen0443	Male	32.1676	1033	4066181645	0.888505
SweGen0444	Female	33.4481	1081	4016996982	0.885224
SweGen0445	Female	39.7594	914	4198019130	0.888712
SweGen0446	Female	51.9038	862	4269917195	0.890212
SweGen0447	Male	40.0201	1011	4093665910	0.889877
SweGen0448	Male	30.7568	1069	4041778175	0.888671
SweGen0449	Male	32.0199	1087	4018097825	0.887776
SweGen0450	Female	43.0139	914	4194135859	0.888858
SweGen0451	Male	30.2384	1079	4021896841	0.887314
SweGen0452	Female	29.7317	1092	4007500261	0.88556
SweGen0453	Male	31.1906	1067	4025102186	0.887306
SweGen0454	Male	33.418	1065	4035595158	0.887436
SweGen0455	Male	33.0007	1026	4082602171	0.889622
SweGen0456	Female	45.0967	876	4254498941	0.890239
SweGen0457	Female	34.0961	1015	4096227636	0.887674
SweGen0458	Male	36.5064	983	4155773242	0.892248
SweGen0459	Female	36.296	996	4119045514	0.888365
SweGen0460	Female	33.3104	1048	4051560285	0.886636
SweGen0461	Female	39.5531	942	4178385498	0.889461
SweGen0462	Female	63.5285	781	4397590392	0.891987
SweGen0463	Female	31.7477	1075	4025656289	0.886354
SweGen0464	Female	38.7434	922	4189984905	0.889395
SweGen0465	Female	33.1505	1074	4042353584	0.886947
SweGen0466	Female	32.0206	1074	4012887689	0.885525
SweGen0467	Female	30.5648	1109	3978704241	0.884329
SweGen0468	Female	52.0823	827	4319512283	0.891033
SweGen0469	Female	41.6602	957	4159011346	0.888429
SweGen0470	Female	35.203	1040	4063340445	0.88695
SweGen0471	Male	40.8837	963	4196175802	0.89363
SweGen0472	Female	32.2152	1045	4061797967	0.887095
SweGen0473	Male	29.5479	1125	3953594393	0.884189
SweGen0474	Male	38.1244	990	4124765226	0.891256
SweGen0475	Male	30.645	1075	4004142359	0.886314
SweGen0476	Female	49.4608	825	4329597673	0.891598
SweGen0477	Male	34.1334	1044	4068339429	0.889239
SweGen0478	Female	52.1284	842	4318498685	0.891396
SweGen0479	Female	39.2868	966	4149405034	0.888706
SweGen0480	Male	30.7139	1077	4027456716	0.887814
SweGen0481	Female	31.8249	1068	4028887004	0.886432
SweGen0482	Female	32.2052	1091	3993566939	0.88492
SweGen0483	Male	33.1528	1042	4066327984	0.889002
SweGen0484	Female	54.6245	846	4309203678	0.891272
SweGen0485	Female	34.9252	1020	4080645025	0.887049
SweGen0486	Female	37.2953	989	4123165298	0.888293
SweGen0487	Female	30.6407	1085	4002496511	0.885386
SweGen0488	Male	34.1156	1055	4051067318	0.888436
SweGen0489	Male	29.223	1180	3852152601	0.879639
SweGen0490	Female	35.8384	982	4125368639	0.887767
SweGen0491	Male	32.4953	1056	4061940352	0.889834
SweGen0492	Female	32.7171	1015	4084954502	0.887398
SweGen0493	Male	41.1883	960	4193114712	0.893378
SweGen0494	Female	33.2851	1036	4062423526	0.887028
SweGen0495	Female	46.4405	868	4270377110	0.890499
SweGen0496	Female	34.517	997	4097800832	0.887052
SweGen0497	Female	40.44	926	4196632467	0.889806
SweGen0498	Male	37.7934	962	4160837329	0.891629
SweGen0499	Female	38.0214	987	4119446309	0.888007
SweGen0500	Female	30.5593	1078	4016500544	0.88587
SweGen0501	Female	30.9808	1088	4019312477	0.886071
SweGen0502	Male	36.1817	986	4139397524	0.891447
SweGen0503	Female	39.9592	931	4189579473	0.889682
SweGen0504	Female	41.8559	926	4175233841	0.888627
SweGen0505	Female	36.009	999	4086634934	0.886949
SweGen0506	Male	38.454	978	4189925518	0.894121
SweGen0507	Male	37.1458	974	4180990778	0.893577
SweGen0508	Female	31.7226	1092	4015404927	0.885838
SweGen0509	Female	35.4281	997	4118098659	0.888225
SweGen0510	Female	34.0296	1034	4051646969	0.885932
SweGen0511	Male	33.3804	1041	4075331066	0.889844
SweGen0512	Male	30.1198	1065	4037495886	0.887859
SweGen0513	Male	74.1929	792	4435096825	0.8971
SweGen0514	Female	33.2274	1074	4024113327	0.88584
SweGen0515	Female	48.9745	882	4254625455	0.890131
SweGen0516	Male	36.85	990	4141167028	0.891695
SweGen0517	Male	41.494	943	4206689869	0.89373
SweGen0518	Female	33.3267	993	4102758497	0.887609
SweGen0519	Male	39.2712	950	4210691513	0.894015
SweGen0520	Female	31.4018	1046	4041322379	0.885954
SweGen0521	Male	60.7393	822	4390154084	0.896816
SweGen0522	Male	31.5733	1103	3954555885	0.884118
SweGen0523	Male	33.2132	1012	4120079205	0.891147
SweGen0524	Male	34.8732	1016	4117289405	0.891243
SweGen0525	Female	35.104	1008	4080917130	0.88623
SweGen0526	Female	29.9902	1097	4010027389	0.885569
SweGen0527	Female	33.2591	1052	4047182581	0.886608
SweGen0528	Female	33.3903	1083	4012018482	0.885106
SweGen0529	Male	31.4808	1047	4067849062	0.888803
SweGen0530	Female	34.7047	999	4109472197	0.887857
SweGen0531	Male	33.8063	1017	4098260946	0.890179
SweGen0532	Female	30.827	1064	4002071731	0.882652
SweGen0533	Female	29.5855	1104	3987699365	0.884845
SweGen0534	Female	33.0961	1076	4016306479	0.885991
SweGen0535	Female	37.8783	958	4161784269	0.888889
SweGen0536	Female	74.4625	752	4447497704	0.892891
SweGen0537	Female	33.3568	992	4098099186	0.88726
SweGen0538	Male	32.3936	1094	3975203671	0.885292
SweGen0539	Male	42.1342	947	4189490807	0.892577
SweGen0540	Female	33.5822	1092	4002418773	0.884471
SweGen0541	Female	82.3378	713	4501916894	0.89276
SweGen0542	Female	30.8676	1095	4014220133	0.886069
SweGen0543	Male	32.2434	1057	4051328549	0.888779
SweGen0544	Male	48.5581	919	4242652935	0.894059
SweGen0545	Female	61.5953	777	4390801290	0.891836
SweGen0546	Female	32.5492	1011	4081668011	0.886846
SweGen0547	Male	32.935	1068	4033280177	0.888134
SweGen0548	Female	30.7739	1106	3989502994	0.884923
SweGen0549	Female	36.7871	941	4163596399	0.888761
SweGen0550	Female	32.5415	1042	4059423499	0.886686
SweGen0551	Male	38.8037	1002	4123534815	0.891074
SweGen0552	Male	43.2865	936	4237141536	0.89459
SweGen0553	Female	39.0062	962	4154524737	0.888891
SweGen0554	Male	31.7564	1058	4033949356	0.887227
SweGen0555	Female	39.009	938	4178416361	0.888813
SweGen0556	Male	32.5512	1045	4059038772	0.888684
SweGen0557	Female	33.5728	1038	4064905388	0.887171
SweGen0558	Male	39.1221	988	4148284504	0.892337
SweGen0559	Male	34.6524	1063	4086767945	0.890871
SweGen0560	Female	33.2325	1017	4094134123	0.887851
SweGen0561	Female	36.4512	962	4150320085	0.888781
SweGen0562	Male	30.8075	1104	3966957540	0.88506
SweGen0563	Male	34.7564	1071	4029868114	0.888015
SweGen0564	Male	29.4783	1102	3980405597	0.885832
SweGen0565	Female	34.3806	996	4096578571	0.886856
SweGen0566	Male	39.8077	959	4181041469	0.892535
SweGen0567	Female	51.3789	830	4318983498	0.891345
SweGen0568	Female	39.5105	988	4099903516	0.887192
SweGen0569	Female	32.0891	1066	4036618202	0.88637
SweGen0570	Female	29.0206	1118	3978848033	0.884518
SweGen0571	Male	42.8491	989	4131377608	0.891147
SweGen0572	Male	30.2506	1092	3980994360	0.885433
SweGen0573	Female	29.469	1122	3970945913	0.884645
SweGen0574	Female	34.0947	980	4124052334	0.887945
SweGen0575	Female	44.5855	876	4254270292	0.890234
SweGen0576	Female	45.9948	885	4262313226	0.890873
SweGen0577	Female	39.1726	926	4188628548	0.889252
SweGen0578	Male	31.2048	1074	4024042477	0.887088
SweGen0579	Female	52.5485	842	4315345768	0.891203
SweGen0580	Female	36.4948	999	4092255303	0.886946
SweGen0581	Male	36.5712	1029	4107785473	0.890527
SweGen0582	Male	38.6931	974	4184768125	0.893345
SweGen0583	Male	40.0745	942	4217135239	0.893764
SweGen0584	Female	42.0987	929	4182090203	0.888752
SweGen0585	Female	31.4766	1061	4036018994	0.885669
SweGen0586	Female	35.8747	971	4123509791	0.887954
SweGen0587	Male	69.8787	805	4410191681	0.896661
SweGen0588	Male	40.0744	1007	4137921679	0.891989
SweGen0589	Male	38.6161	988	4149563080	0.891816
SweGen0590	Male	30.9806	1053	4055894347	0.888518
SweGen0591	Female	35.246	960	4157137241	0.889125
SweGen0592	Female	34.6084	1014	4106865487	0.88832
SweGen0593	Female	40.2495	959	4180315680	0.889874
SweGen0594	Female	34.0963	1023	4070960745	0.886766
SweGen0595	Female	40.0619	925	4200166665	0.889863
SweGen0596	Male	43.3756	978	4160950351	0.892119
SweGen0597	Female	39.6712	960	4148550356	0.888697
SweGen0598	Female	31.5468	1082	4004890985	0.885229
SweGen0599	Male	33.5036	1051	4073535779	0.889542
SweGen0600	Female	36.5425	972	4138396957	0.888521
SweGen0601	Female	33.9834	1022	4083792837	0.88719
SweGen0602	Female	32.398	1012	4095207320	0.887822
SweGen0603	Male	51.5418	900	4272658709	0.895006
SweGen0604	Male	35.0996	1006	4113818005	0.890295
SweGen0605	Female	42.594	881	4241117197	0.889571
SweGen0606	Male	30.5341	1088	4007670801	0.887062
SweGen0607	Male	31.1752	1108	3986702750	0.885581
SweGen0608	Female	34.3141	1011	4096461926	0.887935
SweGen0609	Male	41.2876	955	4198520829	0.893252
SweGen0610	Female	41.1208	936	4179929652	0.889161
SweGen0611	Male	34.8754	1021	4113020462	0.890691
SweGen0612	Male	36.9692	979	4157024053	0.892205
SweGen0613	Female	33.8891	1009	4088486626	0.887338
SweGen0614	Female	31.756	1066	4020760759	0.884686
SweGen0615	Male	29.2988	1110	4008517438	0.887722
SweGen0616	Female	49.6187	866	4283220770	0.891069
SweGen0617	Female	88.5787	702	4516424823	0.892796
SweGen0618	Male	34.5117	1045	4084670118	0.890075
SweGen0619	Male	35.204	975	4155371302	0.891618
SweGen0620	Male	33.6032	1034	4087661442	0.890092
SweGen0621	Female	32.1492	1032	4057288176	0.886631
SweGen0622	Male	32.0746	1042	4062802150	0.888694
SweGen0623	Female	36.4589	990	4114825674	0.887571
SweGen0624	Female	35.7475	989	4118827819	0.887974
SweGen0625	Male	34.2598	1037	4075632802	0.889706
SweGen0626	Male	38.1024	1011	4122388285	0.891249
SweGen0627	Female	31.6636	1026	4091675810	0.887999
SweGen0628	Male	40.5592	1028	4124237827	0.891818
SweGen0629	Male	50.7944	891	4266784039	0.894186
SweGen0630	Female	36.6938	1040	4038392354	0.885386
SweGen0631	Male	31.4653	1128	3934151918	0.883694
SweGen0632	Male	46.53	907	4244306166	0.893926
SweGen0633	Male	31.3165	1075	4030188043	0.887806
SweGen0634	Male	30.7959	1093	3997041274	0.885267
SweGen0635	Male	29.5356	1115	3974731966	0.88548
SweGen0636	Male	36.5694	1016	4114776335	0.890889
SweGen0637	Female	29.3647	1109	3983996759	0.884714
SweGen0638	Male	32.9388	1051	4060491777	0.888929
SweGen0639	Female	32.8217	1103	3956356016	0.882941
SweGen0640	Male	30.7632	1099	3984581970	0.885217
SweGen0641	Male	45.7745	890	4282043421	0.894928
SweGen0642	Male	35.7745	997	4155455949	0.892743
SweGen0643	Male	34.6607	1012	4108260045	0.890469
SweGen0644	Female	30.5829	1094	4004354370	0.885175
SweGen0645	Female	32.7021	1030	4076635788	0.887389
SweGen0646	Female	50.2562	852	4290303388	0.890915
SweGen0647	Male	39.866	979	4151017603	0.891771
SweGen0648	Female	41.2181	944	4165290502	0.888292
SweGen0649	Male	32.9309	1052	4035244038	0.88763
SweGen0650	Male	38.2628	1005	4137836283	0.891725
SweGen0651	Female	69.6172	764	4434025371	0.892388
SweGen0652	Male	37.5641	985	4148536724	0.891833
SweGen0653	Female	36.3507	979	4125115764	0.887877
SweGen0654	Female	35.669	1039	4062026885	0.886976
SweGen0655	Male	34.2526	1040	4103014920	0.891195
SweGen0656	Male	34.1306	1049	4083555622	0.890383
SweGen0657	Female	33.5901	980	4124994930	0.888337
SweGen0658	Female	46.2038	910	4208027203	0.889284
SweGen0659	Female	40.5204	906	4224722454	0.890172
SweGen0660	Male	30.9971	1079	4026134167	0.887856
SweGen0661	Female	31.6743	1087	4009620267	0.885461
SweGen0662	Male	32.4868	1067	4045889716	0.888836
SweGen0663	Male	30.4267	1095	3978467017	0.88461
SweGen0664	Male	41.003	955	4153734345	0.891225
SweGen0665	Male	34.3172	1055	4065186566	0.88954
SweGen0666	Male	33.1095	1035	4093280844	0.889836
SweGen0667	Female	33.5845	1007	4090533014	0.887314
SweGen0668	Male	34.0022	1038	4075595430	0.889818
SweGen0669	Female	31.4573	1048	4048918272	0.885984
SweGen0670	Male	33.3214	1059	4033865019	0.887795
SweGen0671	Female	40.8977	959	4150220017	0.888673
SweGen0672	Female	36.424	966	4140321081	0.888269
SweGen0673	Male	40.4614	959	4195370314	0.893367
SweGen0674	Female	36.333	977	4154524818	0.889783
SweGen0675	Female	40.9374	949	4152444341	0.888364
SweGen0676	Male	34.0346	1032	4085337780	0.889855
SweGen0677	Male	32.2454	1047	4054904281	0.888224
SweGen0678	Female	30.2077	1090	4000605924	0.885282
SweGen0679	Female	32.807	1027	4062335479	0.886567
SweGen0680	Female	41.4651	913	4211653531	0.88981
SweGen0681	Male	31.0282	1085	4010407117	0.886534
SweGen0682	Male	32.2884	1052	4052750871	0.888918
SweGen0683	Female	51.1195	858	4282260034	0.890664
SweGen0684	Female	31.3949	1056	4037130803	0.885705
SweGen0685	Female	46.7928	888	4234213105	0.889869
SweGen0686	Female	32.4047	1074	4006754813	0.885352
SweGen0687	Male	46.9767	896	4264711656	0.894327
SweGen0688	Female	32.3948	1086	3999292277	0.884854
SweGen0689	Female	38.6886	972	4123487879	0.888016
SweGen0690	Male	33.0745	1031	4102427006	0.891039
SweGen0691	Male	30.6366	1105	3981330876	0.885877
SweGen0692	Female	32.9913	1012	4089770172	0.887224
SweGen0693	Male	36.4298	1017	4109941096	0.890548
SweGen0694	Male	41.7036	963	4173432136	0.892934
SweGen0695	Male	29.8279	1092	4002103688	0.886713
SweGen0696	Male	31.5161	1101	4025493059	0.888567
SweGen0697	Male	32.1896	1058	4054217800	0.889099
SweGen0698	Female	34.426	996	4101677749	0.887346
SweGen0699	Male	58.962	825	4379934475	0.896632
SweGen0700	Male	34.1081	1023	4102190643	0.890435
SweGen0701	Male	33.5401	1019	4118570443	0.89147
SweGen0702	Male	34.2361	1011	4122936109	0.891316
SweGen0703	Male	29.6159	1132	3951156859	0.884629
SweGen0704	Male	39.7158	1029	4080795019	0.889699
SweGen0705	Female	28.9682	1205	3887495859	0.881973
SweGen0706	Male	30.7103	1103	3975011050	0.885749
SweGen0707	Female	30.9548	1058	4025868392	0.885956
SweGen0708	Female	52.946	860	4279143423	0.890879
SweGen0709	Female	33.9871	975	4137802935	0.888882
SweGen0710	Female	31.5247	1037	4063370541	0.886769
SweGen0711	Female	34.3076	1047	4053849222	0.886727
SweGen0712	Female	35.5058	961	4127097972	0.887175
SweGen0713	Male	31.54	1082	4025867661	0.887778
SweGen0714	Female	32.5152	1009	4104543372	0.888343
SweGen0715	Male	29.9329	1089	4003480134	0.886713
SweGen0716	Male	32.9991	1038	4079264305	0.889893
SweGen0717	Female	33.2432	1078	4017962302	0.885558
SweGen0718	Male	50.898	904	4277146229	0.895146
SweGen0719	Female	32.1118	1060	4067010495	0.888207
SweGen0720	Male	37.8619	961	4194495536	0.89363
SweGen0721	Male	39.6982	968	4184121089	0.893383
SweGen0722	Male	37.3988	975	4163819158	0.892494
SweGen0723	Female	45.673	880	4255295400	0.89034
SweGen0724	Female	25.8794	1298	3814912018	0.880306
SweGen0725	Male	30.3545	1088	3997529344	0.88585
SweGen0726	Female	53.7869	852	4314460810	0.891721
SweGen0727	Male	41.4461	934	4228832793	0.894233
SweGen0728	Female	42.3476	879	4244415944	0.890217
SweGen0729	Female	44.1884	992	4149538913	0.888937
SweGen0730	Female	39.8932	931	4194150834	0.889623
SweGen0731	Male	41.1409	954	4196531071	0.892953
SweGen0732	Female	37.7072	948	4168328371	0.889146
SweGen0733	Female	46.2945	887	4241279448	0.889921
SweGen0734	Female	32.3894	1046	4064965109	0.887056
SweGen0735	Female	33.193	1038	4066334362	0.886922
SweGen0736	Female	32.6764	1034	4062753378	0.88612
SweGen0737	Female	40.899	905	4229771983	0.890361
SweGen0738	Female	34.3885	1026	4091745940	0.888349
SweGen0739	Male	44.2561	930	4230978124	0.894148
SweGen0740	Female	44.0408	894	4245015493	0.890459
SweGen0741	Male	47.7899	928	4262939380	0.894983
SweGen0742	Female	43.1826	917	4206563944	0.88985
SweGen0743	Female	51.8119	820	4320425681	0.891043
SweGen0744	Female	38.8663	951	4155673146	0.888123
SweGen0745	Male	35.2949	983	4165450396	0.892829
SweGen0746	Female	32.4386	1097	3964097761	0.883541
SweGen0747	Female	43.8069	903	4208416673	0.889058
SweGen0748	Male	37.746	1015	4110975962	0.891197
SweGen0749	Male	36.025	1011	4137431787	0.89218
SweGen0750	Female	36.8735	962	4142051957	0.887826
SweGen0751	Female	39.8973	903	4002938997	0.852521
SweGen0752	Female	32.9975	1018	4073188310	0.886662
SweGen0753	Female	34.7905	1019	4080963290	0.887511
SweGen0754	Female	32.2291	1034	4071459582	0.887177
SweGen0755	Female	34.6201	1013	4114643842	0.888858
SweGen0756	Male	34.1436	1056	4071901947	0.889848
SweGen0757	Male	41.2204	926	3707895388	0.80303
SweGen0758	Female	43.5338	939	4158127879	0.887901
SweGen0759	Male	36.1927	996	4135153913	0.891472
SweGen0760	Female	35.9962	1007	4108643881	0.888732
SweGen0761	Male	42.0882	973	4154854558	0.892087
SweGen0762	Female	34.7381	981	4104492727	0.886807
SweGen0763	Male	37.4761	994	4140674428	0.891302
SweGen0764	Female	38.7907	937	4178253837	0.888856
SweGen0765	Male	33.9875	1010	4134319079	0.892125
SweGen0766	Female	52.7656	828	4319211424	0.891058
SweGen0767	Female	40.7259	940	4160823923	0.888253
SweGen0768	Male	31.8608	1081	4026532476	0.888208
SweGen0769	Female	29.9422	1066	4041908226	0.887292
SweGen0770	Female	45.1572	879	4238973740	0.890251
SweGen0771	Female	29.6075	1091	4013373394	0.88598
SweGen0772	Female	46.2199	886	4252743761	0.890802
SweGen0773	Female	33.8156	1026	4062999476	0.886576
SweGen0774	Male	31.9009	1047	4059895313	0.889066
SweGen0775	Female	36.8998	1010	4089610070	0.887125
SweGen0776	Male	49.1072	898	4255923688	0.894191
SweGen0777	Male	29.5202	1153	3909343213	0.88296
SweGen0778	Female	31.1155	1085	4001218715	0.88482
SweGen0779	Male	38.878	982	4168655892	0.892861
SweGen0780	Male	34.335	1045	4072928436	0.889635
SweGen0781	Female	34.255	1019	4081044377	0.886915
SweGen0782	Male	56.2323	853	4333528791	0.895858
SweGen0783	Female	31.619	1136	3936299479	0.883007
SweGen0784	Female	39.2467	974	4130777441	0.887809
SweGen0785	Male	41.1436	1000	4148247823	0.891899
SweGen0786	Male	31.5058	1061	4036861612	0.887696
SweGen0787	Female	57.6949	837	4303570697	0.890577
SweGen0788	Female	55.5075	801	4374956975	0.892206
SweGen0789	Male	32.1969	1032	4084943296	0.890071
SweGen0790	Male	33.0587	1031	4114260667	0.891872
SweGen0791	Male	32.9539	1033	4086198943	0.890084
SweGen0792	Male	34.6549	1020	4127415980	0.891549
SweGen0793	Male	29.4418	1076	4050848450	0.889624
SweGen0794	Male	33.1624	1056	4086548902	0.89144
SweGen0795	Male	32.4564	1048	4089670993	0.890936
SweGen0796	Male	49.5892	926	4241465682	0.895106
SweGen0797	Male	33.2642	997	4155056669	0.893051
SweGen0798	Female	29.7483	1062	4063709223	0.888212
SweGen0799	Male	35.3382	1038	4108463876	0.892155
SweGen0800	Male	32.2444	1032	4095220742	0.890532
SweGen0801	Male	34.2425	1006	4125315890	0.891495
SweGen0802	Male	34.425	973	4156302573	0.891775
SweGen0803	Male	35.4943	976	4175319589	0.893001
SweGen0804	Female	33.6643	1001	4121276693	0.888617
SweGen0805	Male	31.4323	1051	4086271993	0.890597
SweGen0806	Male	31.7091	1066	4067022252	0.889931
SweGen0807	Male	34.0399	980	4175505455	0.893466
SweGen0808	Female	35.159	949	4154334259	0.888452
SweGen0809	Female	28.9377	1117	4024957204	0.887919
SweGen0810	Female	31.5139	1046	4083523321	0.888702
SweGen0811	Female	36.9735	925	4217945338	0.890891
SweGen0812	Female	55.9806	797	4370213257	0.891928
SweGen0813	Female	32.4059	1034	4064901902	0.886125
SweGen0814	Female	29.2705	1072	4047094738	0.887444
SweGen0815	Female	32.4396	1033	4082978069	0.887931
SweGen0816	Male	30.1273	1050	4081798706	0.890796
SweGen0817	Female	33.2486	967	4158312916	0.889795
SweGen0818	Female	32.5312	1001	4100580081	0.888119
SweGen0819	Male	35.5077	983	4157413389	0.891876
SweGen0820	Female	31.2255	1051	4061298696	0.887207
SweGen0821	Female	32.0881	1003	4122129606	0.889292
SweGen0822	Male	33.4179	996	4153640149	0.892368
SweGen0823	Female	29.9929	1047	4077226473	0.888371
SweGen0824	Female	53.1801	823	4345551193	0.891939
SweGen0825	Male	44.5807	951	4222512888	0.894207
SweGen0826	Male	35.2493	965	4186191474	0.892789
SweGen0827	Female	49.6178	821	4340731473	0.892083
SweGen0828	Female	34.9303	948	4184759876	0.89036
SweGen0829	Male	29.1892	1077	4058661434	0.889669
SweGen0830	Female	32.6385	997	4107921090	0.887471
SweGen0831	Male	38.1844	920	4250927846	0.895118
SweGen0832	Female	34.1344	991	4105213299	0.887135
SweGen0833	Uncertain	32.7705	1023	4117691914	0.89068
SweGen0834	Female	73.7503	753	4441201048	0.892621
SweGen0835	Female	29.7994	1054	4077664569	0.888605
SweGen0836	Male	36.2708	966	4176014746	0.892415
SweGen0837	Female	32.0478	1010	4096631558	0.887753
SweGen0838	Male	36.2331	966	4192626968	0.893457
SweGen0839	Male	33.0405	1010	4137819519	0.892611
SweGen0840	Male	34.2122	986	4157760091	0.892469
SweGen0841	Male	31.45	1036	4081056008	0.889941
SweGen0842	Male	34.2202	996	4137236328	0.89146
SweGen0843	Male	38.5314	991	4159219842	0.892697
SweGen0844	Male	35.2071	969	4163014127	0.892248
SweGen0845	Female	38.9372	922	4203279221	0.889679
SweGen0846	Male	32.484	1049	4087707239	0.890895
SweGen0847	Male	32.374	1015	4117816118	0.891377
SweGen0848	Male	33.9456	992	4153211660	0.892323
SweGen0849	Male	42.3337	905	4265194079	0.89472
SweGen0850	Female	33.5477	966	4143946995	0.888986
SweGen0851	Female	35.8659	971	4140510467	0.888869
SweGen0852	Male	50.0464	838	4347802455	0.896044
SweGen0853	Female	29.756	1065	4031147186	0.88617
SweGen0854	Male	34.7147	985	4144901154	0.891802
SweGen0855	Female	33.1433	966	4164799455	0.889874
SweGen0856	Female	34.7569	956	4167309819	0.889227
SweGen0857	Female	39.1407	944	4173905541	0.88921
SweGen0858	Male	31.8901	1040	4086068072	0.890143
SweGen0859	Female	30.5644	1117	3987214441	0.885371
SweGen0860	Female	39.3574	900	4226801409	0.890159
SweGen0861	Female	35.1682	934	4182483338	0.889339
SweGen0862	Female	32.9267	1019	4087441381	0.887413
SweGen0863	Male	32.4521	1009	4113133243	0.890635
SweGen0864	Male	32.4404	1032	4100943540	0.890418
SweGen0865	Male	31.9817	1042	4090878378	0.890496
SweGen0866	Male	32.7007	1004	4117907524	0.890922
SweGen0867	Male	30.2696	1064	4047239590	0.888855
SweGen0868	Female	31.9884	1005	4120772097	0.889374
SweGen0869	Female	33.8822	880	3640396185	0.786907
SweGen0870	Female	34.4288	1008	4112521116	0.888109
SweGen0871	Male	34.665	1006	4140357547	0.89236
SweGen0872	Female	32.3776	1026	4075275759	0.886672
SweGen0873	Female	31.3875	1023	4113938356	0.889308
SweGen0874	Male	28.7381	1109	3992130844	0.886292
SweGen0875	Female	34.7792	936	4185085998	0.890205
SweGen0876	Female	44.5934	862	3958467396	0.836096
SweGen0877	Male	33.8413	1000	4123260192	0.890106
SweGen0878	Male	31.3746	1038	4103187953	0.891433
SweGen0879	Female	32.7896	987	4116525968	0.88813
SweGen0880	Male	31.7895	1068	4067805864	0.89013
SweGen0881	Male	37.4104	973	4180089071	0.892802
SweGen0882	Male	36.0115	977	4182085772	0.893391
SweGen0883	Male	32.3329	1062	4098313638	0.891931
SweGen0884	Male	31.588	1043	4105298655	0.891795
SweGen0885	Male	29.6131	1061	4060081562	0.889349
SweGen0886	Male	31.8973	1024	4124015194	0.892037
SweGen0887	Male	32.6074	1027	4107247317	0.89081
SweGen0888	Male	31.1023	1037	4074766456	0.889198
SweGen0889	Male	32.187	1053	4046543412	0.888053
SweGen0890	Female	31.7908	1013	4115865205	0.889082
SweGen0891	Female	32.6875	991	4135529838	0.889447
SweGen0892	Male	40.0891	972	4187299368	0.893247
SweGen0893	Male	32.1375	1021	4108212886	0.890682
SweGen0894	Female	32.5847	1046	4080219873	0.88799
SweGen0895	Male	36.084	999	4151516203	0.89262
SweGen0896	Male	33.8867	1004	4162427825	0.893638
SweGen0897	Female	32.6179	1016	4094003356	0.887592
SweGen0898	Male	32.8097	1028	4096099875	0.890392
SweGen0899	Male	35.7555	968	4193323020	0.893887
SweGen0900	Female	30.3118	1030	4090958743	0.888718
SweGen0901	Female	34.3842	972	4135776986	0.888142
SweGen0902	Male	30.2239	1049	4079195689	0.89022
SweGen0903	Male	31.8256	1031	4090227419	0.889922
SweGen0904	Female	51.4537	818	4341636873	0.891437
SweGen0905	Female	34.3917	967	4159799010	0.889582
SweGen0906	Female	34.1658	1003	4116246977	0.888127
SweGen0907	Female	32.2188	1039	4105330553	0.88932
SweGen0908	Female	33.9119	985	4132283416	0.889005
SweGen0909	Male	37.4679	969	4153732738	0.891019
SweGen0910	Female	32.1791	1033	4080340963	0.887833
SweGen0911	Female	43.6317	904	4216897009	0.889711
SweGen0912	Female	36.5197	951	4163556976	0.888561
SweGen0913	Male	59.3	842	4360360683	0.896291
SweGen0914	Female	33.8679	1013	4102516040	0.887957
SweGen0915	Female	31.9724	1006	4094622882	0.887429
SweGen0916	Male	32.4108	1026	4101596094	0.890594
SweGen0917	Female	44.6854	885	4241542248	0.890026
SweGen0918	Female	38.6225	949	4163250476	0.889026
SweGen0919	Female	33.8192	971	4153649834	0.889851
SweGen0920	Male	34.7754	974	4182939190	0.893586
SweGen0921	Male	30.7098	1087	4008790278	0.886794
SweGen0922	Male	32.3801	1058	4045362884	0.887998
SweGen0923	Female	30.4583	1064	4047573786	0.887254
SweGen0924	Male	32.0859	1042	4097730501	0.890984
SweGen0925	Female	32.3614	1053	4058078017	0.886673
SweGen0926	Female	34.449	976	4132248869	0.888495
SweGen0927	Female	34.9822	968	4144120334	0.888634
SweGen0928	Female	31.5813	1081	4024061570	0.885093
SweGen0929	Female	31.7389	1036	4074302830	0.88753
SweGen0930	Male	33.2158	1028	4110325564	0.891189
SweGen0931	Male	34.9534	1000	4158912225	0.892836
SweGen0932	Female	34.6513	1015	4112491394	0.888578
SweGen0933	Female	63.5486	766	4410180756	0.892206
SweGen0934	Female	37.2516	939	4179425261	0.889188
SweGen0935	Male	30.8489	1064	4013653435	0.886129
SweGen0936	Female	33.8767	965	4157888268	0.889616
SweGen0937	Male	31.6278	1043	4060990101	0.888107
SweGen0938	Male	31.1771	1044	4087637388	0.890298
SweGen0939	Female	36.8053	937	4199558851	0.890529
SweGen0940	Male	31.3071	1020	4123897959	0.891884
SweGen0941	Male	32.5902	997	4143599703	0.892434
SweGen0942	Female	32.825	991	4136360400	0.889583
SweGen0943	Female	41.6608	914	4250887910	0.89177
SweGen0944	Female	31.5268	1117	3965230310	0.883214
SweGen0945	Male	38.3607	979	4169116691	0.89279
SweGen0946	Female	38.9295	990	4127786052	0.888102
SweGen0947	Male	29.364	1120	3950966357	0.884355
SweGen0948	Male	32.8845	1051	4075110625	0.890325
SweGen0949	Female	29.799	1218	3915836551	0.884386
SweGen0950	Male	30.752	1069	4016353414	0.88662
SweGen0951	Male	34.6086	1045	4086269173	0.890502
SweGen0952	Female	30.6291	1140	3974710004	0.885247
SweGen0953	Female	36.3106	985	4112838413	0.88772
SweGen0954	Female	31.8151	1138	3982035268	0.885495
SweGen0955	Male	32.6538	1065	4046979876	0.888701
SweGen0956	Male	31.7662	1111	3993860740	0.886213
SweGen0957	Female	31.017	1078	4019138982	0.885679
SweGen0958	Male	38.0365	984	4170953114	0.892635
SweGen0959	Male	33.458	1047	4070576941	0.88986
SweGen0960	Female	36.017	1050	4087405633	0.888148
SweGen0961	Male	38.0439	995	4145208925	0.89188
SweGen0962	Female	36.4288	986	4113198648	0.887514
SweGen0963	Male	32.5584	1064	4042904169	0.888526
SweGen0964	Female	30.7903	1139	3962333463	0.883808
SweGen0965	Female	31.9978	1148	3992206896	0.886044
SweGen0966	Female	30.8337	1099	4011212979	0.886069
SweGen0967	Male	30.4869	1078	4020577570	0.887425
SweGen0968	Female	37.2642	1021	4106465576	0.887974
SweGen0969	Male	29.6536	1168	3962083924	0.886762
SweGen0970	Female	29.9337	1184	3950865911	0.884907
SweGen0971	Male	29.2559	1125	3942741553	0.884105
SweGen0972	Male	32.4477	1032	4050457357	0.887204
SweGen0973	Male	31.6986	1159	3991011839	0.888338
SweGen0974	Male	32.2831	1034	4072840434	0.888911
SweGen0975	Female	35.4917	1029	4096721462	0.888177
SweGen0976	Female	33.8649	1032	4075100482	0.886966
SweGen0977	Female	31.5456	1126	4007414774	0.886536
SweGen0978	Female	30.6917	1195	3952737716	0.885517
SweGen0979	Female	29.6529	1171	3937990195	0.884314
SweGen0980	Female	31.9443	1120	3989634238	0.885027
SweGen0981	Female	32.2246	1040	4059182108	0.886528
SweGen0982	Male	29.223	1110	4024241269	0.889038
SweGen0983	Female	29.8043	1049	4068721991	0.888111
SweGen0984	Male	33.4279	980	4159279383	0.892572
SweGen0985	Male	32.9432	1037	4122683993	0.892438
SweGen0986	Female	32.1148	1037	4098825862	0.889144
SweGen0987	Female	31.4579	1174	3501350231	0.842092
SweGen0988	Male	29.5382	1077	3680257119	0.856701
SweGen0989	Male	34.8354	1024	3834838403	0.868254
SweGen0990	Female	33.0675	1086	3731348284	0.861841
SweGen0991	Uncertain	46.6658	932	4026510114	0.87812
SweGen0992	Female	31.4026	1054	3718299923	0.85876
SweGen0993	Male	32.5318	1021	3781709260	0.863247
SweGen0994	Male	40.4732	978	3951405394	0.875516
SweGen0995	Male	42.3644	929	4239303674	0.894404
SweGen0996	Female	36.9975	933	4183245685	0.889636
SweGen0997	Male	39.8034	1020	4159126597	0.893759
SweGen0998	Female	40.1307	898	4222555445	0.890203
SweGen0999	Female	39.2962	956	4186455072	0.890019
SweGen1000	Female	41.2316	971	4186221429	0.890313
