# Supplementary material for: Discovery of Novel Sequences in 1,000 Swedish Genomes
Source: Mol Biol Evol. 2019 Sep 24;37(1):18–30. doi: 10.1093/molbev/msz176 (PMC6984370; doi:10.1093/molbev/msz176)
Supplement: msz176_Supplementary_Data [file msz176_supplementary_data.zip › msz176-Suppl_data/Supplementary_Table S3.xls]

## Sheet: high_qual_alignment.sort.merge.chimp_gene.orthologue
Chromosome	Alignment start	Alignment end	Cluster ID	Gene start	Gene End	ChimpGene	Human gene symbol
1	11104953	11105749	0105_13279	11081161	11116924	ENSPTRG00000000134	C1orf127
1	11104975	11105307	0790_13482	11081161	11116924	ENSPTRG00000000134	C1orf127
1	11105340	11105760	0951_7523	11081161	11116924	ENSPTRG00000000134	C1orf127
1	11105389	11105760	0527_2256	11081161	11116924	ENSPTRG00000000134	C1orf127
1	11105438	11105756	0075_17880	11081161	11116924	ENSPTRG00000000134	C1orf127
1	19737410	19738355	0165_721	19637548	19770124	ENSPTRG00000000272	TMCO4
1	19737720	19738235	0447_6064	19637548	19770124	ENSPTRG00000000272	TMCO4
1	19737778	19738254	0752_2117	19637548	19770124	ENSPTRG00000000272	TMCO4
1	19737894	19738268	0441_21276	19637548	19770124	ENSPTRG00000000272	TMCO4
1	22577025	22577434	0738_992	22561409	22606350	ENSPTRG00000000316	EPHA8
1	22577099	22577408	0698_20860	22561409	22606350	ENSPTRG00000000316	EPHA8
1	22577099	22577439	0329_5751	22561409	22606350	ENSPTRG00000000316	EPHA8
1	22577099	22577503	0033_4824	22561409	22606350	ENSPTRG00000000316	EPHA8
1	22577119	22577503	0400_7819	22561409	22606350	ENSPTRG00000000316	EPHA8
1	22577123	22577452	0747_16279	22561409	22606350	ENSPTRG00000000316	EPHA8
1	22577157	22577486	0016_12727	22561409	22606350	ENSPTRG00000000316	EPHA8
1	22577182	22577503	0356_21688	22561409	22606350	ENSPTRG00000000316	EPHA8
1	22577196	22577525	0466_9766	22561409	22606350	ENSPTRG00000000316	EPHA8
1	46070679	46071101	0112_3660	46049806	46109533	ENSPTRG00000024149	IPP
1	57669401	57669842	0987_4429	57530686	57827326	ENSPTRG00000000793	DAB1
1	57670087	57670410	0032_23	57530686	57827326	ENSPTRG00000000793	DAB1
1	61946058	61947904	1000_1980	61631374	62017354	ENSPTRG00000000802	NFIA
1	61946058	61946996	0178_346	61631374	62017354	ENSPTRG00000000802	NFIA
1	61946061	61947107	0460_2262	61631374	62017354	ENSPTRG00000000802	NFIA
1	61946062	61947249	0637_615	61631374	62017354	ENSPTRG00000000802	NFIA
1	61946069	61946892	0589_10240	61631374	62017354	ENSPTRG00000000802	NFIA
1	61946070	61947392	0773_1494	61631374	62017354	ENSPTRG00000000802	NFIA
1	61946073	61947546	0635_879	61631374	62017354	ENSPTRG00000000802	NFIA
1	61946077	61946401	0219_1288	61631374	62017354	ENSPTRG00000000802	NFIA
1	61946078	61946489	0569_4632	61631374	62017354	ENSPTRG00000000802	NFIA
1	61946078	61946607	0749_1341	61631374	62017354	ENSPTRG00000000802	NFIA
1	61946080	61946667	0769_1639	61631374	62017354	ENSPTRG00000000802	NFIA
1	61946084	61946822	0891_4905	61631374	62017354	ENSPTRG00000000802	NFIA
1	61946091	61947754	0759_3573	61631374	62017354	ENSPTRG00000000802	NFIA
1	61946091	61946545	0975_1425	61631374	62017354	ENSPTRG00000000802	NFIA
1	61946091	61946737	0578_14550	61631374	62017354	ENSPTRG00000000802	NFIA
1	61946118	61946589	0390_2028	61631374	62017354	ENSPTRG00000000802	NFIA
1	61946130	61947054	0264_3384	61631374	62017354	ENSPTRG00000000802	NFIA
1	61946132	61946949	0034_1120	61631374	62017354	ENSPTRG00000000802	NFIA
1	61946140	61947458	0337_878	61631374	62017354	ENSPTRG00000000802	NFIA
1	61946145	61946625	0435_3714	61631374	62017354	ENSPTRG00000000802	NFIA
1	61946152	61947194	0340_3116	61631374	62017354	ENSPTRG00000000802	NFIA
1	61946196	61947100	0954_1158	61631374	62017354	ENSPTRG00000000802	NFIA
1	61946222	61947835	0944_502	61631374	62017354	ENSPTRG00000000802	NFIA
1	61946242	61947610	0935_309	61631374	62017354	ENSPTRG00000000802	NFIA
1	61946295	61947440	0499_380	61631374	62017354	ENSPTRG00000000802	NFIA
1	61946340	61947101	0560_273	61631374	62017354	ENSPTRG00000000802	NFIA
1	61946355	61946778	0465_1171	61631374	62017354	ENSPTRG00000000802	NFIA
1	61946377	61946753	0871_5913	61631374	62017354	ENSPTRG00000000802	NFIA
1	61946390	61947011	0389_3456	61631374	62017354	ENSPTRG00000000802	NFIA
1	61946400	61946783	0007_9430	61631374	62017354	ENSPTRG00000000802	NFIA
1	61946425	61947840	0276_1176	61631374	62017354	ENSPTRG00000000802	NFIA
1	61946436	61947389	0970_3747	61631374	62017354	ENSPTRG00000000802	NFIA
1	61946441	61946791	0688_2807	61631374	62017354	ENSPTRG00000000802	NFIA
1	61946453	61947128	0219_1422	61631374	62017354	ENSPTRG00000000802	NFIA
1	61946572	61947866	0850_312	61631374	62017354	ENSPTRG00000000802	NFIA
1	61946572	61947464	0992_5206	61631374	62017354	ENSPTRG00000000802	NFIA
1	61946581	61947102	0358_4426	61631374	62017354	ENSPTRG00000000802	NFIA
1	61946582	61947286	0569_5258	61631374	62017354	ENSPTRG00000000802	NFIA
1	61946635	61947107	0996_3116	61631374	62017354	ENSPTRG00000000802	NFIA
1	61946673	61947534	0777_10237	61631374	62017354	ENSPTRG00000000802	NFIA
1	61946696	61947464	0028_3492	61631374	62017354	ENSPTRG00000000802	NFIA
1	61946716	61947869	0331_3192	61631374	62017354	ENSPTRG00000000802	NFIA
1	61946767	61947800	0769_3467	61631374	62017354	ENSPTRG00000000802	NFIA
1	61946813	61947703	0607_3443	61631374	62017354	ENSPTRG00000000802	NFIA
1	61946848	61947310	0534_13413	61631374	62017354	ENSPTRG00000000802	NFIA
1	61946903	61947871	0634_5194	61631374	62017354	ENSPTRG00000000802	NFIA
1	61946904	61947523	0767_5333	61631374	62017354	ENSPTRG00000000802	NFIA
1	61946910	61947779	0979_2684	61631374	62017354	ENSPTRG00000000802	NFIA
1	61946953	61947250	0468_21088	61631374	62017354	ENSPTRG00000000802	NFIA
1	61946954	61947461	0251_3370	61631374	62017354	ENSPTRG00000000802	NFIA
1	61946960	61947827	0612_596	61631374	62017354	ENSPTRG00000000802	NFIA
1	61947003	61947875	0178_1424	61631374	62017354	ENSPTRG00000000802	NFIA
1	61947026	61947325	0800_2286	61631374	62017354	ENSPTRG00000000802	NFIA
1	61947034	61947713	0875_897	61631374	62017354	ENSPTRG00000000802	NFIA
1	61947050	61947820	0764_3353	61631374	62017354	ENSPTRG00000000802	NFIA
1	61947060	61947442	0449_4720	61631374	62017354	ENSPTRG00000000802	NFIA
1	61947101	61947788	0107_2877	61631374	62017354	ENSPTRG00000000802	NFIA
1	61947101	61947485	0602_9013	61631374	62017354	ENSPTRG00000000802	NFIA
1	61947106	61947915	0816_1053	61631374	62017354	ENSPTRG00000000802	NFIA
1	61947124	61947737	0230_3425	61631374	62017354	ENSPTRG00000000802	NFIA
1	61947160	61947890	0052_1212	61631374	62017354	ENSPTRG00000000802	NFIA
1	61947190	61947839	0299_4746	61631374	62017354	ENSPTRG00000000802	NFIA
1	61947214	61947549	0980_5512	61631374	62017354	ENSPTRG00000000802	NFIA
1	61947219	61947746	0891_5660	61631374	62017354	ENSPTRG00000000802	NFIA
1	61947252	61947877	0485_12	61631374	62017354	ENSPTRG00000000802	NFIA
1	61947290	61947761	0235_8426	61631374	62017354	ENSPTRG00000000802	NFIA
1	61947310	61947868	0335_2915	61631374	62017354	ENSPTRG00000000802	NFIA
1	61947315	61947812	0625_579	61631374	62017354	ENSPTRG00000000802	NFIA
1	61947345	61947735	0871_3033	61631374	62017354	ENSPTRG00000000802	NFIA
1	61947370	61947854	0354_18181	61631374	62017354	ENSPTRG00000000802	NFIA
1	61947421	61947840	0897_11966	61631374	62017354	ENSPTRG00000000802	NFIA
1	61947489	61947813	0016_1665	61631374	62017354	ENSPTRG00000000802	NFIA
1	61947516	61947839	0722_10838	61631374	62017354	ENSPTRG00000000802	NFIA
1	61947527	61947889	0019_8305	61631374	62017354	ENSPTRG00000000802	NFIA
1	78078171	78078531	0061_10433	77953054	78235268	ENSPTRG00000000880	AK5
1	78078208	78078514	0830_11770	77953054	78235268	ENSPTRG00000000880	AK5
1	78146543	78146979	0136_15676	77953054	78235268	ENSPTRG00000000880	AK5
1	78146622	78146924	0993_2121	77953054	78235268	ENSPTRG00000000880	AK5
1	87780433	87782051	0713_4388	87726322	87877114	ENSPTRG00000000927	AC093155.3
1	87780579	87780879	0600_4406	87726322	87877114	ENSPTRG00000000927	AC093155.3
1	87780582	87780936	0796_3814	87726322	87877114	ENSPTRG00000000927	AC093155.3
1	87780594	87781987	0417_948	87726322	87877114	ENSPTRG00000000927	AC093155.3
1	87780614	87780928	0694_2094	87726322	87877114	ENSPTRG00000000927	AC093155.3
1	87780641	87781793	0363_1394	87726322	87877114	ENSPTRG00000000927	AC093155.3
1	87780733	87782118	0953_4381	87726322	87877114	ENSPTRG00000000927	AC093155.3
1	87780789	87781361	0247_2390	87726322	87877114	ENSPTRG00000000927	AC093155.3
1	87780789	87781980	0436_2414	87726322	87877114	ENSPTRG00000000927	AC093155.3
1	87780794	87781823	0874_223	87726322	87877114	ENSPTRG00000000927	AC093155.3
1	87780866	87781781	0529_3326	87726322	87877114	ENSPTRG00000000927	AC093155.3
1	87780987	87782046	0159_84	87726322	87877114	ENSPTRG00000000927	AC093155.3
1	87780987	87781794	0909_2553	87726322	87877114	ENSPTRG00000000927	AC093155.3
1	87780989	87781361	0380_7802	87726322	87877114	ENSPTRG00000000927	AC093155.3
1	87781034	87781929	0123_1311	87726322	87877114	ENSPTRG00000000927	AC093155.3
1	87781218	87781511	0950_26493	87726322	87877114	ENSPTRG00000000927	AC093155.3
1	87781364	87781805	0730_5151	87726322	87877114	ENSPTRG00000000927	AC093155.3
1	87781377	87781938	0946_7535	87726322	87877114	ENSPTRG00000000927	AC093155.3
1	87781435	87781878	0987_6854	87726322	87877114	ENSPTRG00000000927	AC093155.3
1	87781594	87781987	0450_2311	87726322	87877114	ENSPTRG00000000927	AC093155.3
1	87781648	87781949	0459_7896	87726322	87877114	ENSPTRG00000000927	AC093155.3
1	87781654	87781980	0719_14116	87726322	87877114	ENSPTRG00000000927	AC093155.3
1	87781655	87782038	0449_3743	87726322	87877114	ENSPTRG00000000927	AC093155.3
1	87781656	87782097	0963_6973	87726322	87877114	ENSPTRG00000000927	AC093155.3
1	87781814	87782118	0693_853	87726322	87877114	ENSPTRG00000000927	AC093155.3
1	94636115	94636584	0150_1932	94628757	94641008	ENSPTRG00000000972	DNTTIP2
1	94636297	94636594	0376_9494	94628757	94641008	ENSPTRG00000000972	DNTTIP2
1	94636446	94636747	0836_17646	94628757	94641008	ENSPTRG00000000972	DNTTIP2
1	108603895	108604360	0614_1604	108445379	108849933	ENSPTRG00000001024	VAV3
1	108604022	108604457	0734_4046	108445379	108849933	ENSPTRG00000001024	VAV3
1	161425767	161426175	0973_10211	161412136	161461031	ENSPTRG00000001759	DHX9
1	202670545	202671528	0963_4930	202545157	202688730	ENSPTRG00000002014	SUSD4
1	202670578	202671353	0660_7912	202545157	202688730	ENSPTRG00000002014	SUSD4
1	202670664	202671200	0946_1673	202545157	202688730	ENSPTRG00000002014	SUSD4
1	202670758	202671343	0769_3676	202545157	202688730	ENSPTRG00000002014	SUSD4
1	202670762	202671488	0449_13250	202545157	202688730	ENSPTRG00000002014	SUSD4
1	202670794	202671148	0987_10057	202545157	202688730	ENSPTRG00000002014	SUSD4
1	202670844	202671410	0163_6185	202545157	202688730	ENSPTRG00000002014	SUSD4
1	214694151	214694568	0502_3303	214648291	214738044	ENSPTRG00000002131	TBCE
1	214694778	214695568	0634_1639	214648291	214738044	ENSPTRG00000002131	TBCE
1	214694828	214696238	0452_2237	214648291	214738044	ENSPTRG00000002131	TBCE
1	214694828	214695462	0421_1543	214648291	214738044	ENSPTRG00000002131	TBCE
1	214694853	214696099	0540_4508	214648291	214738044	ENSPTRG00000002131	TBCE
1	214694937	214695999	0947_13577	214648291	214738044	ENSPTRG00000002131	TBCE
1	214694951	214695354	0315_2505	214648291	214738044	ENSPTRG00000002131	TBCE
1	214694972	214695273	0256_2951	214648291	214738044	ENSPTRG00000002131	TBCE
1	214694979	214695332	0761_1343	214648291	214738044	ENSPTRG00000002131	TBCE
1	214695010	214695688	0647_5122	214648291	214738044	ENSPTRG00000002131	TBCE
1	214695026	214696607	0979_670	214648291	214738044	ENSPTRG00000002131	TBCE
1	214695044	214695564	0026_2632	214648291	214738044	ENSPTRG00000002131	TBCE
1	214695127	214695989	0457_1639	214648291	214738044	ENSPTRG00000002131	TBCE
1	214695171	214696255	0297_5163	214648291	214738044	ENSPTRG00000002131	TBCE
1	214695194	214695556	0018_10930	214648291	214738044	ENSPTRG00000002131	TBCE
1	214695256	214696119	0548_63	214648291	214738044	ENSPTRG00000002131	TBCE
1	214695282	214696639	0092_2839	214648291	214738044	ENSPTRG00000002131	TBCE
1	214695298	214696457	0686_746	214648291	214738044	ENSPTRG00000002131	TBCE
1	214695453	214696158	0906_4519	214648291	214738044	ENSPTRG00000002131	TBCE
1	214695460	214695913	0315_4558	214648291	214738044	ENSPTRG00000002131	TBCE
1	214695524	214696675	0836_111	214648291	214738044	ENSPTRG00000002131	TBCE
1	214695603	214695942	0615_14944	214648291	214738044	ENSPTRG00000002131	TBCE
1	214695611	214696343	0634_5181	214648291	214738044	ENSPTRG00000002131	TBCE
1	214695654	214696136	0820_2784	214648291	214738044	ENSPTRG00000002131	TBCE
1	214695657	214696267	0742_1249	214648291	214738044	ENSPTRG00000002131	TBCE
1	214695840	214696140	0852_8659	214648291	214738044	ENSPTRG00000002131	TBCE
1	214695913	214696333	0921_7843	214648291	214738044	ENSPTRG00000002131	TBCE
1	214696007	214696323	0394_6943	214648291	214738044	ENSPTRG00000002131	TBCE
1	214696007	214696666	0055_2857	214648291	214738044	ENSPTRG00000002131	TBCE
1	214696012	214696477	0420_9580	214648291	214738044	ENSPTRG00000002131	TBCE
1	214696013	214696381	0142_4802	214648291	214738044	ENSPTRG00000002131	TBCE
1	214696197	214696605	0540_14406	214648291	214738044	ENSPTRG00000002131	TBCE
1	214696232	214696560	0906_4314	214648291	214738044	ENSPTRG00000002131	TBCE
1	214696279	214696628	0452_4207	214648291	214738044	ENSPTRG00000002131	TBCE
1	214696329	214696649	0100_4533	214648291	214738044	ENSPTRG00000002131	TBCE
1	214697211	214697550	0027_6442	214648291	214738044	ENSPTRG00000002131	TBCE
1	225110295	225111217	0692_2510	224585764	225158769	ENSPTRG00000002185	KIF26B
1	225110299	225111918	0470_346	224585764	225158769	ENSPTRG00000002185	KIF26B
1	225110338	225110847	0138_2400	224585764	225158769	ENSPTRG00000002185	KIF26B
1	225110342	225110673	0393_7076	224585764	225158769	ENSPTRG00000002185	KIF26B
1	225110344	225110724	0251_5837	224585764	225158769	ENSPTRG00000002185	KIF26B
1	225110359	225111539	0715_4706	224585764	225158769	ENSPTRG00000002185	KIF26B
1	225110386	225111206	0906_3784	224585764	225158769	ENSPTRG00000002185	KIF26B
1	225110390	225110831	0551_6209	224585764	225158769	ENSPTRG00000002185	KIF26B
1	225110406	225111863	0461_1037	224585764	225158769	ENSPTRG00000002185	KIF26B
1	225110427	225112602	0467_969	224585764	225158769	ENSPTRG00000002185	KIF26B
1	225110435	225111122	0152_1047	224585764	225158769	ENSPTRG00000002185	KIF26B
1	225110464	225110847	0173_2971	224585764	225158769	ENSPTRG00000002185	KIF26B
1	225110464	225110803	0878_2416	224585764	225158769	ENSPTRG00000002185	KIF26B
1	225110469	225110986	0086_15973	224585764	225158769	ENSPTRG00000002185	KIF26B
1	225110550	225110953	0165_2530	224585764	225158769	ENSPTRG00000002185	KIF26B
1	225110554	225111073	0378_3860	224585764	225158769	ENSPTRG00000002185	KIF26B
1	225110565	225111141	0088_1822	224585764	225158769	ENSPTRG00000002185	KIF26B
1	225110584	225111687	0400_3213	224585764	225158769	ENSPTRG00000002185	KIF26B
1	225110624	225111808	0930_1831	224585764	225158769	ENSPTRG00000002185	KIF26B
1	225110693	225111874	0828_5120	224585764	225158769	ENSPTRG00000002185	KIF26B
1	225110698	225110998	0970_11700	224585764	225158769	ENSPTRG00000002185	KIF26B
1	225110699	225112572	0659_200	224585764	225158769	ENSPTRG00000002185	KIF26B
1	225110711	225111156	0292_11409	224585764	225158769	ENSPTRG00000002185	KIF26B
1	225110770	225111107	0112_5125	224585764	225158769	ENSPTRG00000002185	KIF26B
1	225110773	225111162	0781_4759	224585764	225158769	ENSPTRG00000002185	KIF26B
1	225110787	225111539	0021_3155	224585764	225158769	ENSPTRG00000002185	KIF26B
1	225110843	225111856	0551_6761	224585764	225158769	ENSPTRG00000002185	KIF26B
1	225110849	225111156	0302_18368	224585764	225158769	ENSPTRG00000002185	KIF26B
1	225110883	225111601	0669_6834	224585764	225158769	ENSPTRG00000002185	KIF26B
1	225110886	225112475	0598_193	224585764	225158769	ENSPTRG00000002185	KIF26B
1	225111029	225111780	0169_3782	224585764	225158769	ENSPTRG00000002185	KIF26B
1	225111047	225112264	0196_6057	224585764	225158769	ENSPTRG00000002185	KIF26B
1	225111159	225112541	0592_3	224585764	225158769	ENSPTRG00000002185	KIF26B
1	225111205	225111619	0964_533	224585764	225158769	ENSPTRG00000002185	KIF26B
1	225111205	225111863	0383_436	224585764	225158769	ENSPTRG00000002185	KIF26B
1	225111214	225112021	0378_6680	224585764	225158769	ENSPTRG00000002185	KIF26B
1	225111231	225112473	0371_893	224585764	225158769	ENSPTRG00000002185	KIF26B
1	225111254	225112217	0097_927	224585764	225158769	ENSPTRG00000002185	KIF26B
1	225111273	225111867	0725_619	224585764	225158769	ENSPTRG00000002185	KIF26B
1	225111277	225112083	0368_2777	224585764	225158769	ENSPTRG00000002185	KIF26B
1	225111286	225111620	0398_1933	224585764	225158769	ENSPTRG00000002185	KIF26B
1	225111296	225111789	0910_9119	224585764	225158769	ENSPTRG00000002185	KIF26B
1	225111312	225112291	0670_2414	224585764	225158769	ENSPTRG00000002185	KIF26B
1	225111326	225111840	0798_727	224585764	225158769	ENSPTRG00000002185	KIF26B
1	225111336	225111960	0235_10034	224585764	225158769	ENSPTRG00000002185	KIF26B
1	225111340	225111655	0066_14490	224585764	225158769	ENSPTRG00000002185	KIF26B
1	225111352	225112548	0697_5155	224585764	225158769	ENSPTRG00000002185	KIF26B
1	225111367	225112118	0203_5002	224585764	225158769	ENSPTRG00000002185	KIF26B
1	225111367	225112245	0296_697	224585764	225158769	ENSPTRG00000002185	KIF26B
1	225111372	225111775	0164_1664	224585764	225158769	ENSPTRG00000002185	KIF26B
1	225111383	225111900	0703_10588	224585764	225158769	ENSPTRG00000002185	KIF26B
1	225111396	225111703	0888_10362	224585764	225158769	ENSPTRG00000002185	KIF26B
1	225111407	225111796	0120_6655	224585764	225158769	ENSPTRG00000002185	KIF26B
1	225111471	225111791	0995_46908	224585764	225158769	ENSPTRG00000002185	KIF26B
1	225111473	225111911	0138_3405	224585764	225158769	ENSPTRG00000002185	KIF26B
1	225111525	225111868	0398_6868	224585764	225158769	ENSPTRG00000002185	KIF26B
1	225111536	225112528	0594_1169	224585764	225158769	ENSPTRG00000002185	KIF26B
1	225111597	225112339	0957_5977	224585764	225158769	ENSPTRG00000002185	KIF26B
1	225111632	225111932	0945_30200	224585764	225158769	ENSPTRG00000002185	KIF26B
1	225111660	225112239	0554_11583	224585764	225158769	ENSPTRG00000002185	KIF26B
1	225111660	225112043	0307_6071	224585764	225158769	ENSPTRG00000002185	KIF26B
1	225111719	225112189	0953_9925	224585764	225158769	ENSPTRG00000002185	KIF26B
1	225111719	225112019	0078_15953	224585764	225158769	ENSPTRG00000002185	KIF26B
1	225111727	225112120	0558_5666	224585764	225158769	ENSPTRG00000002185	KIF26B
1	225111735	225112242	0280_4638	224585764	225158769	ENSPTRG00000002185	KIF26B
1	225111762	225112212	0028_6696	224585764	225158769	ENSPTRG00000002185	KIF26B
1	225111765	225112111	0353_4233	224585764	225158769	ENSPTRG00000002185	KIF26B
1	225111772	225112176	0447_5370	224585764	225158769	ENSPTRG00000002185	KIF26B
1	225111786	225112334	0862_3696	224585764	225158769	ENSPTRG00000002185	KIF26B
1	225111805	225112199	0965_1167	224585764	225158769	ENSPTRG00000002185	KIF26B
1	225111821	225112442	0400_199	224585764	225158769	ENSPTRG00000002185	KIF26B
1	225111828	225112574	0614_1745	224585764	225158769	ENSPTRG00000002185	KIF26B
1	225111832	225112161	0120_23602	224585764	225158769	ENSPTRG00000002185	KIF26B
1	225111847	225112264	0315_5566	224585764	225158769	ENSPTRG00000002185	KIF26B
1	225111870	225112541	0940_1190	224585764	225158769	ENSPTRG00000002185	KIF26B
1	225111977	225112389	0251_6320	224585764	225158769	ENSPTRG00000002185	KIF26B
1	225111989	225112541	0599_2685	224585764	225158769	ENSPTRG00000002185	KIF26B
1	225112046	225112414	0744_1217	224585764	225158769	ENSPTRG00000002185	KIF26B
1	225112047	225112358	0810_2804	224585764	225158769	ENSPTRG00000002185	KIF26B
1	225112064	225112394	0289_8199	224585764	225158769	ENSPTRG00000002185	KIF26B
1	225112082	225112413	0850_17841	224585764	225158769	ENSPTRG00000002185	KIF26B
1	225112643	225114116	0400_260	224585764	225158769	ENSPTRG00000002185	KIF26B
1	225112644	225113656	0368_579	224585764	225158769	ENSPTRG00000002185	KIF26B
1	225112749	225114218	0971_2673	224585764	225158769	ENSPTRG00000002185	KIF26B
1	225112793	225113832	0618_5450	224585764	225158769	ENSPTRG00000002185	KIF26B
1	225112816	225113736	0190_1452	224585764	225158769	ENSPTRG00000002185	KIF26B
1	225112828	225113995	0572_761	224585764	225158769	ENSPTRG00000002185	KIF26B
1	225112848	225113395	0078_5783	224585764	225158769	ENSPTRG00000002185	KIF26B
1	225112861	225113245	0913_2097	224585764	225158769	ENSPTRG00000002185	KIF26B
1	225112890	225113594	0794_21	224585764	225158769	ENSPTRG00000002185	KIF26B
1	225112892	225114088	0289_2379	224585764	225158769	ENSPTRG00000002185	KIF26B
1	225112897	225113339	0330_2828	224585764	225158769	ENSPTRG00000002185	KIF26B
1	225112904	225113398	0506_1486	224585764	225158769	ENSPTRG00000002185	KIF26B
1	225112921	225114219	0327_4228	224585764	225158769	ENSPTRG00000002185	KIF26B
1	225112946	225113875	0066_696	224585764	225158769	ENSPTRG00000002185	KIF26B
1	225112946	225113304	0736_6263	224585764	225158769	ENSPTRG00000002185	KIF26B
1	225112996	225113535	0992_117	224585764	225158769	ENSPTRG00000002185	KIF26B
1	225113000	225113308	0528_5506	224585764	225158769	ENSPTRG00000002185	KIF26B
1	225113020	225114089	0864_917	224585764	225158769	ENSPTRG00000002185	KIF26B
1	225113102	225113638	0888_9884	224585764	225158769	ENSPTRG00000002185	KIF26B
1	225113114	225114218	0798_4211	224585764	225158769	ENSPTRG00000002185	KIF26B
1	225113117	225113550	0724_2804	224585764	225158769	ENSPTRG00000002185	KIF26B
1	225113121	225113990	0660_1045	224585764	225158769	ENSPTRG00000002185	KIF26B
1	225113158	225113784	0335_1695	224585764	225158769	ENSPTRG00000002185	KIF26B
1	225113158	225113477	0598_1212	224585764	225158769	ENSPTRG00000002185	KIF26B
1	225113161	225114090	0224_1595	224585764	225158769	ENSPTRG00000002185	KIF26B
1	225113163	225113544	0398_2283	224585764	225158769	ENSPTRG00000002185	KIF26B
1	225113205	225113550	0092_9519	224585764	225158769	ENSPTRG00000002185	KIF26B
1	225113219	225114177	0870_1668	224585764	225158769	ENSPTRG00000002185	KIF26B
1	225113247	225113550	0884_23128	224585764	225158769	ENSPTRG00000002185	KIF26B
1	225113249	225113917	0141_1512	224585764	225158769	ENSPTRG00000002185	KIF26B
1	225113257	225113636	0697_6445	224585764	225158769	ENSPTRG00000002185	KIF26B
1	225113294	225114156	0093_2414	224585764	225158769	ENSPTRG00000002185	KIF26B
1	225113303	225113638	0047_860	224585764	225158769	ENSPTRG00000002185	KIF26B
1	225113401	225113758	0166_16554	224585764	225158769	ENSPTRG00000002185	KIF26B
1	225113401	225114090	0303_41	224585764	225158769	ENSPTRG00000002185	KIF26B
1	225113403	225114229	0606_1712	224585764	225158769	ENSPTRG00000002185	KIF26B
1	225113408	225113716	0230_7159	224585764	225158769	ENSPTRG00000002185	KIF26B
1	225113437	225113744	0230_22055	224585764	225158769	ENSPTRG00000002185	KIF26B
1	225113481	225113933	0390_4381	224585764	225158769	ENSPTRG00000002185	KIF26B
1	225113507	225114187	0665_13109	224585764	225158769	ENSPTRG00000002185	KIF26B
1	225113519	225113973	0315_13924	224585764	225158769	ENSPTRG00000002185	KIF26B
1	225113565	225114228	0366_385	224585764	225158769	ENSPTRG00000002185	KIF26B
1	225113608	225114083	0348_10382	224585764	225158769	ENSPTRG00000002185	KIF26B
1	225113613	225114138	0060_5084	224585764	225158769	ENSPTRG00000002185	KIF26B
1	225113668	225113993	0980_3059	224585764	225158769	ENSPTRG00000002185	KIF26B
1	225113669	225114087	0956_7803	224585764	225158769	ENSPTRG00000002185	KIF26B
1	225113678	225114200	0199_2115	224585764	225158769	ENSPTRG00000002185	KIF26B
1	225113726	225114227	0001_5342	224585764	225158769	ENSPTRG00000002185	KIF26B
1	225113728	225114161	0888_7547	224585764	225158769	ENSPTRG00000002185	KIF26B
1	225113743	225114118	0993_11916	224585764	225158769	ENSPTRG00000002185	KIF26B
1	225113763	225114195	0987_4634	224585764	225158769	ENSPTRG00000002185	KIF26B
1	225113783	225114166	0974_11150	224585764	225158769	ENSPTRG00000002185	KIF26B
1	225113829	225114181	0814_13496	224585764	225158769	ENSPTRG00000002185	KIF26B
1	225113852	225114200	0624_2307	224585764	225158769	ENSPTRG00000002185	KIF26B
10	5253126	5253499	0653_16260	5244808	5270440	ENSPTRG00000034123	none
10	5253239	5253541	0615_21214	5244808	5270440	ENSPTRG00000034123	none
10	85947826	85948697	0056_2773	85877233	85968993	ENSPTRG00000002702	WAPL
10	85947831	85948318	0720_171	85877233	85968993	ENSPTRG00000002702	WAPL
10	85947831	85948451	0803_5903	85877233	85968993	ENSPTRG00000002702	WAPL
10	85947832	85948268	0543_4360	85877233	85968993	ENSPTRG00000002702	WAPL
10	85947837	85948190	0300_670	85877233	85968993	ENSPTRG00000002702	WAPL
10	85947852	85948385	0993_1087	85877233	85968993	ENSPTRG00000002702	WAPL
10	85947864	85948641	0606_3807	85877233	85968993	ENSPTRG00000002702	WAPL
10	85947884	85948215	0631_9663	85877233	85968993	ENSPTRG00000002702	WAPL
10	85947901	85948422	0988_1688	85877233	85968993	ENSPTRG00000002702	WAPL
10	85947907	85948316	0990_4382	85877233	85968993	ENSPTRG00000002702	WAPL
10	85947907	85948690	0928_194	85877233	85968993	ENSPTRG00000002702	WAPL
10	85947941	85948239	0149_28145	85877233	85968993	ENSPTRG00000002702	WAPL
10	85947958	85948318	0718_3344	85877233	85968993	ENSPTRG00000002702	WAPL
10	85948010	85948670	0364_4315	85877233	85968993	ENSPTRG00000002702	WAPL
10	85948054	85948453	0126_19718	85877233	85968993	ENSPTRG00000002702	WAPL
10	85948056	85948704	0025_329	85877233	85968993	ENSPTRG00000002702	WAPL
10	85948078	85948436	0193_3479	85877233	85968993	ENSPTRG00000002702	WAPL
10	85948114	85948695	0671_409	85877233	85968993	ENSPTRG00000002702	WAPL
10	85948239	85948695	0288_14298	85877233	85968993	ENSPTRG00000002702	WAPL
10	85948304	85948604	0889_9483	85877233	85968993	ENSPTRG00000002702	WAPL
10	85948308	85948694	0100_7308	85877233	85968993	ENSPTRG00000002702	WAPL
10	85948309	85948647	0066_1164	85877233	85968993	ENSPTRG00000002702	WAPL
10	85948329	85948631	0814_8637	85877233	85968993	ENSPTRG00000002702	WAPL
10	85948333	85948671	0540_700	85877233	85968993	ENSPTRG00000002702	WAPL
10	85948374	85948692	0853_216	85877233	85968993	ENSPTRG00000002702	WAPL
10	85949162	85949479	0016_9	85877233	85968993	ENSPTRG00000002702	WAPL
10	85949170	85949538	0407_4118	85877233	85968993	ENSPTRG00000002702	WAPL
10	85949182	85949511	0428_7526	85877233	85968993	ENSPTRG00000002702	WAPL
10	85949259	85949663	0414_3374	85877233	85968993	ENSPTRG00000002702	WAPL
10	85949289	85949651	0586_5593	85877233	85968993	ENSPTRG00000002702	WAPL
10	85949363	85949686	0405_2163	85877233	85968993	ENSPTRG00000002702	WAPL
10	85950278	85950698	0549_3243	85877233	85968993	ENSPTRG00000002702	WAPL
10	85950281	85950788	0818_1065	85877233	85968993	ENSPTRG00000002702	WAPL
10	85950302	85950676	0570_620	85877233	85968993	ENSPTRG00000002702	WAPL
10	85950511	85950848	0481_2651	85877233	85968993	ENSPTRG00000002702	WAPL
10	85950550	85950941	0694_5894	85877233	85968993	ENSPTRG00000002702	WAPL
10	85950550	85950849	0426_1916	85877233	85968993	ENSPTRG00000002702	WAPL
10	85950573	85950923	0247_11176	85877233	85968993	ENSPTRG00000002702	WAPL
10	85950641	85950942	0552_27203	85877233	85968993	ENSPTRG00000002702	WAPL
10	101053806	101054225	0642_2642	101043973	101267203	ENSPTRG00000002879	C10orf76
10	101053844	101054955	0667_4732	101043973	101267203	ENSPTRG00000002879	C10orf76
10	101053850	101054226	0733_10115	101043973	101267203	ENSPTRG00000002879	C10orf76
10	101053933	101054303	0713_8527	101043973	101267203	ENSPTRG00000002879	C10orf76
10	101053942	101054249	0017_7635	101043973	101267203	ENSPTRG00000002879	C10orf76
10	101053969	101054291	0154_23233	101043973	101267203	ENSPTRG00000002879	C10orf76
10	101053985	101054947	0249_2378	101043973	101267203	ENSPTRG00000002879	C10orf76
10	101054084	101054973	0409_1375	101043973	101267203	ENSPTRG00000002879	C10orf76
10	101054091	101054882	0369_1364	101043973	101267203	ENSPTRG00000002879	C10orf76
10	101054145	101054943	0035_1274	101043973	101267203	ENSPTRG00000002879	C10orf76
10	101054150	101054816	0301_1375	101043973	101267203	ENSPTRG00000002879	C10orf76
10	101054213	101054931	0713_659	101043973	101267203	ENSPTRG00000002879	C10orf76
11	7953475	7954020	0110_2840	7898855	7964897	ENSPTRG00000003328	RIC3
11	7953512	7953966	0294_4184	7898855	7964897	ENSPTRG00000003328	RIC3
11	7953517	7954183	0647_6583	7898855	7964897	ENSPTRG00000003328	RIC3
11	7953817	7954183	0212_14241	7898855	7964897	ENSPTRG00000003328	RIC3
11	7953822	7954300	0853_3141	7898855	7964897	ENSPTRG00000003328	RIC3
11	7953832	7954161	0101_972	7898855	7964897	ENSPTRG00000003328	RIC3
11	7953854	7954182	0887_24286	7898855	7964897	ENSPTRG00000003328	RIC3
11	7953882	7954203	0643_34551	7898855	7964897	ENSPTRG00000003328	RIC3
11	7953968	7954300	0200_8008	7898855	7964897	ENSPTRG00000003328	RIC3
11	7954471	7954839	0148_8606	7898855	7964897	ENSPTRG00000003328	RIC3
11	7954492	7954820	0224_16432	7898855	7964897	ENSPTRG00000003328	RIC3
11	8858812	8859374	0810_1473	8830986	8905251	ENSPTRG00000003342	SCUBE2
11	14637161	14637587	0500_11421	14452507	14665763	ENSPTRG00000003386	PDE3B
11	14637242	14637645	0695_6097	14452507	14665763	ENSPTRG00000003386	PDE3B
11	14637246	14637741	0992_4422	14452507	14665763	ENSPTRG00000003386	PDE3B
11	14637268	14637673	0224_149	14452507	14665763	ENSPTRG00000003386	PDE3B
11	14637285	14637820	0418_11105	14452507	14665763	ENSPTRG00000003386	PDE3B
11	14637315	14637652	0624_740	14452507	14665763	ENSPTRG00000003386	PDE3B
11	14637362	14637661	0505_4004	14452507	14665763	ENSPTRG00000003386	PDE3B
11	14637362	14637736	0682_9406	14452507	14665763	ENSPTRG00000003386	PDE3B
11	14637363	14637824	0081_24535	14452507	14665763	ENSPTRG00000003386	PDE3B
11	14637400	14637797	0046_13820	14452507	14665763	ENSPTRG00000003386	PDE3B
11	30864541	30864847	0361_24131	30834832	30927046	ENSPTRG00000003467	DCDC1
11	61477141	61477747	0180_260	61470212	61485387	ENSPTRG00000003805	HRASLS2
11	61477167	61479105	0833_2824	61470212	61485387	ENSPTRG00000003805	HRASLS2
11	61477324	61479497	0786_323	61470212	61485387	ENSPTRG00000003805	HRASLS2
11	61478514	61479496	0979_1197	61470212	61485387	ENSPTRG00000003805	HRASLS2
11	61478773	61479353	0585_1043	61470212	61485387	ENSPTRG00000003805	HRASLS2
11	61480216	61480637	0950_3891	61470212	61485387	ENSPTRG00000003805	HRASLS2
11	65194288	65194749	0518_4973	65074677	65220291	ENSPTRG00000003945	KDM2A
11	65194306	65194682	0668_5756	65074677	65220291	ENSPTRG00000003945	KDM2A
11	68710727	68711423	0747_82	68201925	68881972	ENSPTRG00000004007	SHANK2
11	68710730	68711121	0662_2587	68201925	68881972	ENSPTRG00000004007	SHANK2
11	68710732	68711070	0766_1212	68201925	68881972	ENSPTRG00000004007	SHANK2
11	68710790	68711415	0435_1296	68201925	68881972	ENSPTRG00000004007	SHANK2
11	68711741	68712597	0874_1743	68201925	68881972	ENSPTRG00000004007	SHANK2
11	68711769	68712091	0714_3353	68201925	68881972	ENSPTRG00000004007	SHANK2
11	68711791	68712408	0659_4135	68201925	68881972	ENSPTRG00000004007	SHANK2
11	68711791	68712641	0318_1051	68201925	68881972	ENSPTRG00000004007	SHANK2
11	68711793	68712962	0789_1432	68201925	68881972	ENSPTRG00000004007	SHANK2
11	68711793	68712557	0947_10302	68201925	68881972	ENSPTRG00000004007	SHANK2
11	68711793	68712305	0943_5981	68201925	68881972	ENSPTRG00000004007	SHANK2
11	68711793	68712821	0653_3814	68201925	68881972	ENSPTRG00000004007	SHANK2
11	68711942	68712641	0662_2378	68201925	68881972	ENSPTRG00000004007	SHANK2
11	68712143	68712983	0457_2416	68201925	68881972	ENSPTRG00000004007	SHANK2
11	68712205	68712821	0293_2901	68201925	68881972	ENSPTRG00000004007	SHANK2
11	68712308	68712640	0296_6742	68201925	68881972	ENSPTRG00000004007	SHANK2
11	68712309	68712982	0385_12815	68201925	68881972	ENSPTRG00000004007	SHANK2
11	68712310	68712821	0767_1660	68201925	68881972	ENSPTRG00000004007	SHANK2
11	68712411	68712829	0794_6801	68201925	68881972	ENSPTRG00000004007	SHANK2
11	68712412	68712785	0329_7209	68201925	68881972	ENSPTRG00000004007	SHANK2
11	68712449	68712818	0648_6086	68201925	68881972	ENSPTRG00000004007	SHANK2
11	68712494	68712821	0722_14146	68201925	68881972	ENSPTRG00000004007	SHANK2
11	68712496	68713012	0258_14065	68201925	68881972	ENSPTRG00000004007	SHANK2
11	68712497	68713156	0601_346	68201925	68881972	ENSPTRG00000004007	SHANK2
11	68712605	68712930	0511_8540	68201925	68881972	ENSPTRG00000004007	SHANK2
11	68712643	68713155	0083_4513	68201925	68881972	ENSPTRG00000004007	SHANK2
11	68712643	68713016	0094_9492	68201925	68881972	ENSPTRG00000004007	SHANK2
11	68712643	68712943	0795_15008	68201925	68881972	ENSPTRG00000004007	SHANK2
11	68712646	68712981	0641_8289	68201925	68881972	ENSPTRG00000004007	SHANK2
11	68712662	68712962	0625_30121	68201925	68881972	ENSPTRG00000004007	SHANK2
11	68712679	68712980	0109_856	68201925	68881972	ENSPTRG00000004007	SHANK2
11	68712824	68713167	0753_553	68201925	68881972	ENSPTRG00000004007	SHANK2
11	68712824	68713130	0117_1163	68201925	68881972	ENSPTRG00000004007	SHANK2
11	68712842	68713150	0213_5451	68201925	68881972	ENSPTRG00000004007	SHANK2
11	68712863	68713166	0857_18164	68201925	68881972	ENSPTRG00000004007	SHANK2
11	68713993	68715588	0243_665	68201925	68881972	ENSPTRG00000004007	SHANK2
11	68714005	68714584	0612_1297	68201925	68881972	ENSPTRG00000004007	SHANK2
11	68714053	68714427	0648_3756	68201925	68881972	ENSPTRG00000004007	SHANK2
11	68714151	68714569	0767_3753	68201925	68881972	ENSPTRG00000004007	SHANK2
11	68714161	68715440	0660_456	68201925	68881972	ENSPTRG00000004007	SHANK2
11	68714289	68715590	0149_2830	68201925	68881972	ENSPTRG00000004007	SHANK2
11	68714289	68714738	0959_1009	68201925	68881972	ENSPTRG00000004007	SHANK2
11	68714318	68714617	0385_4939	68201925	68881972	ENSPTRG00000004007	SHANK2
11	68747955	68748745	0822_5970	68201925	68881972	ENSPTRG00000004007	SHANK2
11	68748015	68748758	0622_1699	68201925	68881972	ENSPTRG00000004007	SHANK2
11	68748106	68748771	0900_1338	68201925	68881972	ENSPTRG00000004007	SHANK2
11	68748106	68748952	0795_8609	68201925	68881972	ENSPTRG00000004007	SHANK2
11	73496541	73497404	0250_6825	73482735	73498554	ENSPTRG00000004086	MOGAT2
11	73497453	73497906	0858_5110	73482735	73498554	ENSPTRG00000004086	MOGAT2
11	99769953	99770361	0278_4150	99759314	99842483	ENSPTRG00000004209	CEP126
11	99769960	99770432	0553_1219	99759314	99842483	ENSPTRG00000004209	CEP126
11	99769961	99770599	0849_7822	99759314	99842483	ENSPTRG00000004209	CEP126
11	99769971	99770539	0687_5103	99759314	99842483	ENSPTRG00000004209	CEP126
11	99769975	99770486	0680_1507	99759314	99842483	ENSPTRG00000004209	CEP126
11	99769976	99770338	0267_9923	99759314	99842483	ENSPTRG00000004209	CEP126
11	99769977	99770400	0047_5924	99759314	99842483	ENSPTRG00000004209	CEP126
11	99769993	99770315	0476_8000	99759314	99842483	ENSPTRG00000004209	CEP126
11	99770000	99770573	0061_6422	99759314	99842483	ENSPTRG00000004209	CEP126
11	99770001	99770374	0125_7171	99759314	99842483	ENSPTRG00000004209	CEP126
11	99770010	99770438	0597_2626	99759314	99842483	ENSPTRG00000004209	CEP126
11	99770030	99770490	0467_119	99759314	99842483	ENSPTRG00000004209	CEP126
11	99770038	99770552	0859_1154	99759314	99842483	ENSPTRG00000004209	CEP126
11	99770038	99770423	0020_13984	99759314	99842483	ENSPTRG00000004209	CEP126
11	99770051	99770370	0570_7327	99759314	99842483	ENSPTRG00000004209	CEP126
11	99770067	99770517	0987_1007	99759314	99842483	ENSPTRG00000004209	CEP126
11	99770096	99770396	0885_32813	99759314	99842483	ENSPTRG00000004209	CEP126
11	99770107	99770576	0296_5215	99759314	99842483	ENSPTRG00000004209	CEP126
11	99770226	99770590	0380_576	99759314	99842483	ENSPTRG00000004209	CEP126
11	99770227	99770536	0814_3370	99759314	99842483	ENSPTRG00000004209	CEP126
11	99770248	99770569	0787_1300	99759314	99842483	ENSPTRG00000004209	CEP126
11	99770267	99770598	0714_2456	99759314	99842483	ENSPTRG00000004209	CEP126
11	101937497	101938062	0314_3100	101763742	102024940	ENSPTRG00000004227	PDGFD
11	101937569	101938057	0079_3477	101763742	102024940	ENSPTRG00000004227	PDGFD
11	118226205	118226595	0982_12589	118196868	118278373	ENSPTRG00000004391	POU2F3
11	118226253	118226585	0027_7114	118196868	118278373	ENSPTRG00000004391	POU2F3
11	118226286	118226595	0834_3408	118196868	118278373	ENSPTRG00000004391	POU2F3
11	124616382	124616689	0810_1625	124407616	124992978	ENSPTRG00000004462	KIRREL3
12	1083066	1083398	0042_2569	1042041	1537140	ENSPTRG00000004515	ERC1
12	1083074	1083525	0434_11422	1042041	1537140	ENSPTRG00000004515	ERC1
12	1083145	1083521	0429_6709	1042041	1537140	ENSPTRG00000004515	ERC1
12	1083721	1084024	0400_11648	1042041	1537140	ENSPTRG00000004515	ERC1
12	1083761	1084064	0972_7412	1042041	1537140	ENSPTRG00000004515	ERC1
12	1083789	1084089	0773_7391	1042041	1537140	ENSPTRG00000004515	ERC1
12	1084346	1085155	0403_3795	1042041	1537140	ENSPTRG00000004515	ERC1
12	1084351	1085557	0463_2147	1042041	1537140	ENSPTRG00000004515	ERC1
12	1084375	1085084	0269_4598	1042041	1537140	ENSPTRG00000004515	ERC1
12	1084388	1086637	0927_1059	1042041	1537140	ENSPTRG00000004515	ERC1
12	1084424	1085504	0260_2545	1042041	1537140	ENSPTRG00000004515	ERC1
12	1084542	1085542	0835_4006	1042041	1537140	ENSPTRG00000004515	ERC1
12	1084551	1085347	0315_2807	1042041	1537140	ENSPTRG00000004515	ERC1
12	1084577	1085712	0093_731	1042041	1537140	ENSPTRG00000004515	ERC1
12	1084618	1085020	0668_2952	1042041	1537140	ENSPTRG00000004515	ERC1
12	1084641	1085531	0310_3888	1042041	1537140	ENSPTRG00000004515	ERC1
12	1084744	1085522	0560_886	1042041	1537140	ENSPTRG00000004515	ERC1
12	1084746	1085046	0533_8316	1042041	1537140	ENSPTRG00000004515	ERC1
12	1084842	1085533	0572_5194	1042041	1537140	ENSPTRG00000004515	ERC1
12	1084848	1085470	0537_10184	1042041	1537140	ENSPTRG00000004515	ERC1
12	1084901	1085513	0988_2323	1042041	1537140	ENSPTRG00000004515	ERC1
12	1084969	1085553	0500_859	1042041	1537140	ENSPTRG00000004515	ERC1
12	1085002	1085523	0028_262	1042041	1537140	ENSPTRG00000004515	ERC1
12	1085076	1085542	0768_5732	1042041	1537140	ENSPTRG00000004515	ERC1
12	1085091	1085496	0143_631	1042041	1537140	ENSPTRG00000004515	ERC1
12	1085135	1085535	0065_18718	1042041	1537140	ENSPTRG00000004515	ERC1
12	1085202	1086389	0674_2819	1042041	1537140	ENSPTRG00000004515	ERC1
12	1085203	1085538	0895_15864	1042041	1537140	ENSPTRG00000004515	ERC1
12	1085253	1085560	0416_168	1042041	1537140	ENSPTRG00000004515	ERC1
12	1085570	1086421	0591_285	1042041	1537140	ENSPTRG00000004515	ERC1
12	1085570	1085937	0691_1464	1042041	1537140	ENSPTRG00000004515	ERC1
12	1085590	1086005	0594_4832	1042041	1537140	ENSPTRG00000004515	ERC1
12	1085592	1085963	0052_6490	1042041	1537140	ENSPTRG00000004515	ERC1
12	1085593	1086321	0184_3037	1042041	1537140	ENSPTRG00000004515	ERC1
12	1085596	1086054	0773_8942	1042041	1537140	ENSPTRG00000004515	ERC1
12	1085598	1086227	0925_3371	1042041	1537140	ENSPTRG00000004515	ERC1
12	1085599	1085916	0490_798	1042041	1537140	ENSPTRG00000004515	ERC1
12	1085608	1086524	0579_1242	1042041	1537140	ENSPTRG00000004515	ERC1
12	1085609	1086156	0572_7630	1042041	1537140	ENSPTRG00000004515	ERC1
12	1085641	1086049	0061_6785	1042041	1537140	ENSPTRG00000004515	ERC1
12	1085649	1086139	0525_1413	1042041	1537140	ENSPTRG00000004515	ERC1
12	1085654	1086405	0990_1361	1042041	1537140	ENSPTRG00000004515	ERC1
12	1085657	1086094	0519_20645	1042041	1537140	ENSPTRG00000004515	ERC1
12	1085664	1086201	0993_75	1042041	1537140	ENSPTRG00000004515	ERC1
12	1085680	1086119	0466_2359	1042041	1537140	ENSPTRG00000004515	ERC1
12	1085691	1086333	0705_5529	1042041	1537140	ENSPTRG00000004515	ERC1
12	1085706	1086273	0453_13132	1042041	1537140	ENSPTRG00000004515	ERC1
12	1085733	1086115	0143_8913	1042041	1537140	ENSPTRG00000004515	ERC1
12	1085748	1086048	0682_9324	1042041	1537140	ENSPTRG00000004515	ERC1
12	1085837	1086176	0262_9320	1042041	1537140	ENSPTRG00000004515	ERC1
12	1085931	1086354	0829_11805	1042041	1537140	ENSPTRG00000004515	ERC1
12	1085964	1086284	0607_14990	1042041	1537140	ENSPTRG00000004515	ERC1
12	1086713	1087372	0640_1773	1042041	1537140	ENSPTRG00000004515	ERC1
12	1086738	1087896	0564_966	1042041	1537140	ENSPTRG00000004515	ERC1
12	1086739	1087120	0441_3299	1042041	1537140	ENSPTRG00000004515	ERC1
12	1086747	1087633	0348_588	1042041	1537140	ENSPTRG00000004515	ERC1
12	1086794	1088026	0262_2961	1042041	1537140	ENSPTRG00000004515	ERC1
12	1086821	1087319	0634_6916	1042041	1537140	ENSPTRG00000004515	ERC1
12	1087133	1087574	0403_10494	1042041	1537140	ENSPTRG00000004515	ERC1
12	1087148	1087800	0424_3856	1042041	1537140	ENSPTRG00000004515	ERC1
12	1087155	1087956	0083_7687	1042041	1537140	ENSPTRG00000004515	ERC1
12	1087173	1087685	0984_9823	1042041	1537140	ENSPTRG00000004515	ERC1
12	1087176	1087520	0465_880	1042041	1537140	ENSPTRG00000004515	ERC1
12	1087277	1088008	0700_8918	1042041	1537140	ENSPTRG00000004515	ERC1
12	1087579	1087920	0465_8839	1042041	1537140	ENSPTRG00000004515	ERC1
12	1355435	1355795	0315_4031	1042041	1537140	ENSPTRG00000004515	ERC1
12	2274654	2275515	0451_8609	2116461	2763930	ENSPTRG00000004526	CACNA1C
12	2274665	2275127	0992_2483	2116461	2763930	ENSPTRG00000004526	CACNA1C
12	2274681	2275451	0678_630	2116461	2763930	ENSPTRG00000004526	CACNA1C
12	2274801	2275570	0391_1873	2116461	2763930	ENSPTRG00000004526	CACNA1C
12	2274804	2275120	0662_2126	2116461	2763930	ENSPTRG00000004526	CACNA1C
12	2274920	2275645	0925_8858	2116461	2763930	ENSPTRG00000004526	CACNA1C
12	2275276	2275625	0992_738	2116461	2763930	ENSPTRG00000004526	CACNA1C
12	11354265	11354596	0929_9562	11320583	11361476	ENSPTRG00000032532	TAS2R43
12	35031340	35031741	0802_9012	34834560	35048263	ENSPTRG00000005039	ZNF385A
12	35031388	35031697	0144_1145	34834560	35048263	ENSPTRG00000005039	ZNF385A
12	35031427	35031749	0166_11060	34834560	35048263	ENSPTRG00000005039	ZNF385A
12	45891245	45892219	0836_1451	45862316	46064818	ENSPTRG00000004841	ADAMTS20
12	93108514	93109259	0743_376	92963969	93120421	ENSPTRG00000005295	EEA1
12	93108523	93109127	0957_493	92963969	93120421	ENSPTRG00000005295	EEA1
12	93108530	93108831	0985_8604	92963969	93120421	ENSPTRG00000005295	EEA1
12	93108533	93109200	0219_3694	92963969	93120421	ENSPTRG00000005295	EEA1
12	93108551	93109073	0066_5224	92963969	93120421	ENSPTRG00000005295	EEA1
12	93108561	93108988	0080_2253	92963969	93120421	ENSPTRG00000005295	EEA1
12	93108565	93108916	0307_10870	92963969	93120421	ENSPTRG00000005295	EEA1
12	93108596	93109149	0637_3777	92963969	93120421	ENSPTRG00000005295	EEA1
12	93108629	93109017	0315_1556	92963969	93120421	ENSPTRG00000005295	EEA1
12	93108684	93109039	0966_3429	92963969	93120421	ENSPTRG00000005295	EEA1
12	93108765	93109225	0467_2639	92963969	93120421	ENSPTRG00000005295	EEA1
12	93108816	93109194	0724_1115	92963969	93120421	ENSPTRG00000005295	EEA1
12	93108845	93109228	0900_5006	92963969	93120421	ENSPTRG00000005295	EEA1
12	93111955	93112464	0756_4210	92963969	93120421	ENSPTRG00000005295	EEA1
12	93111957	93112261	0029_9141	92963969	93120421	ENSPTRG00000005295	EEA1
12	93111959	93112550	0280_2339	92963969	93120421	ENSPTRG00000005295	EEA1
12	93111959	93112662	0929_4223	92963969	93120421	ENSPTRG00000005295	EEA1
12	93111978	93112797	0526_5681	92963969	93120421	ENSPTRG00000005295	EEA1
12	93111982	93112892	0538_825	92963969	93120421	ENSPTRG00000005295	EEA1
12	93111984	93112390	0257_6194	92963969	93120421	ENSPTRG00000005295	EEA1
12	93111990	93112300	0428_6403	92963969	93120421	ENSPTRG00000005295	EEA1
12	93111993	93112449	0231_4045	92963969	93120421	ENSPTRG00000005295	EEA1
12	93111998	93112347	0598_5090	92963969	93120421	ENSPTRG00000005295	EEA1
12	93112008	93112637	0533_1675	92963969	93120421	ENSPTRG00000005295	EEA1
12	93112009	93112727	0748_7828	92963969	93120421	ENSPTRG00000005295	EEA1
12	93112023	93112836	0715_5817	92963969	93120421	ENSPTRG00000005295	EEA1
12	93112026	93112339	0243_9211	92963969	93120421	ENSPTRG00000005295	EEA1
12	93112056	93112535	0678_10315	92963969	93120421	ENSPTRG00000005295	EEA1
12	93112057	93112464	0734_452	92963969	93120421	ENSPTRG00000005295	EEA1
12	93112102	93112413	0879_5977	92963969	93120421	ENSPTRG00000005295	EEA1
12	93112102	93112471	0681_9236	92963969	93120421	ENSPTRG00000005295	EEA1
12	93112103	93112602	0499_5564	92963969	93120421	ENSPTRG00000005295	EEA1
12	93112115	93112809	0737_3179	92963969	93120421	ENSPTRG00000005295	EEA1
12	93112135	93112530	0724_1733	92963969	93120421	ENSPTRG00000005295	EEA1
12	93112170	93112725	0315_332	92963969	93120421	ENSPTRG00000005295	EEA1
12	93112192	93112597	0564_3021	92963969	93120421	ENSPTRG00000005295	EEA1
12	93112322	93112634	0756_12115	92963969	93120421	ENSPTRG00000005295	EEA1
12	93112331	93112684	0524_15766	92963969	93120421	ENSPTRG00000005295	EEA1
12	93112332	93112784	0418_1621	92963969	93120421	ENSPTRG00000005295	EEA1
13	25357247	25358763	0849_256	24918459	25571779	ENSPTRG00000005721	none
13	25357249	25359708	0368_833	24918459	25571779	ENSPTRG00000005721	none
13	25357958	25359708	0752_3098	24918459	25571779	ENSPTRG00000005721	none
13	25358222	25359648	0143_125	24918459	25571779	ENSPTRG00000005721	none
13	25358482	25359708	0617_137	24918459	25571779	ENSPTRG00000005721	none
13	25358493	25359340	0497_2621	24918459	25571779	ENSPTRG00000005721	none
13	25358706	25359006	0747_976	24918459	25571779	ENSPTRG00000005721	none
13	25358766	25359777	0582_1089	24918459	25571779	ENSPTRG00000005721	none
13	25358807	25359339	0567_404	24918459	25571779	ENSPTRG00000005721	none
13	25358858	25359706	0766_69	24918459	25571779	ENSPTRG00000005721	none
13	25359114	25359483	0644_6792	24918459	25571779	ENSPTRG00000005721	none
13	25359209	25359708	0147_282	24918459	25571779	ENSPTRG00000005721	none
13	25359277	25359708	0470_5761	24918459	25571779	ENSPTRG00000005721	none
13	25359342	25359708	0271_8723	24918459	25571779	ENSPTRG00000005721	none
13	25359798	25360285	0494_3089	24918459	25571779	ENSPTRG00000005721	none
13	25359854	25360272	0100_5073	24918459	25571779	ENSPTRG00000005721	none
13	25359952	25360285	0759_325	24918459	25571779	ENSPTRG00000005721	none
13	25359952	25360251	0001_18629	24918459	25571779	ENSPTRG00000005721	none
13	102989850	102990626	0687_644	102981143	102989880	ENSPTRG00000006010	METTL21C
13	102989852	102990189	0946_5676	102981143	102989880	ENSPTRG00000006010	METTL21C
13	109049208	109049664	0034_679	108950745	109577360	ENSPTRG00000024071	MYO16
13	109049238	109050975	0390_3718	108950745	109577360	ENSPTRG00000024071	MYO16
13	109049276	109050602	0598_735	108950745	109577360	ENSPTRG00000024071	MYO16
13	109049283	109050044	0485_4889	108950745	109577360	ENSPTRG00000024071	MYO16
13	109049300	109049934	0966_2153	108950745	109577360	ENSPTRG00000024071	MYO16
13	109049340	109050864	0144_1755	108950745	109577360	ENSPTRG00000024071	MYO16
13	109049371	109050396	0163_1810	108950745	109577360	ENSPTRG00000024071	MYO16
13	109049478	109050266	0057_3479	108950745	109577360	ENSPTRG00000024071	MYO16
13	109049570	109050271	0707_7445	108950745	109577360	ENSPTRG00000024071	MYO16
13	109049612	109050656	0412_729	108950745	109577360	ENSPTRG00000024071	MYO16
13	109049625	109050556	0117_214	108950745	109577360	ENSPTRG00000024071	MYO16
13	109049644	109050468	0950_1952	108950745	109577360	ENSPTRG00000024071	MYO16
13	109049686	109050069	0578_17222	108950745	109577360	ENSPTRG00000024071	MYO16
13	109049695	109050898	0452_566	108950745	109577360	ENSPTRG00000024071	MYO16
13	109049744	109050229	0366_1867	108950745	109577360	ENSPTRG00000024071	MYO16
13	109049802	109050665	0256_4500	108950745	109577360	ENSPTRG00000024071	MYO16
13	109049805	109050234	0830_2398	108950745	109577360	ENSPTRG00000024071	MYO16
13	109049847	109050276	0859_2209	108950745	109577360	ENSPTRG00000024071	MYO16
13	109049884	109050973	0978_1213	108950745	109577360	ENSPTRG00000024071	MYO16
13	109049896	109050755	0076_2610	108950745	109577360	ENSPTRG00000024071	MYO16
13	109049901	109050314	0970_8147	108950745	109577360	ENSPTRG00000024071	MYO16
13	109049988	109051050	0106_2051	108950745	109577360	ENSPTRG00000024071	MYO16
13	109050018	109050447	0816_2061	108950745	109577360	ENSPTRG00000024071	MYO16
13	109050034	109050564	0746_4302	108950745	109577360	ENSPTRG00000024071	MYO16
13	109051950	109052836	0832_3125	108950745	109577360	ENSPTRG00000024071	MYO16
13	109051955	109053501	0528_2889	108950745	109577360	ENSPTRG00000024071	MYO16
13	109051967	109052717	0001_462	108950745	109577360	ENSPTRG00000024071	MYO16
13	109051977	109052391	0703_8439	108950745	109577360	ENSPTRG00000024071	MYO16
13	109052012	109052451	0403_9875	108950745	109577360	ENSPTRG00000024071	MYO16
13	109052045	109052806	0670_7255	108950745	109577360	ENSPTRG00000024071	MYO16
13	109052075	109053055	0339_8296	108950745	109577360	ENSPTRG00000024071	MYO16
13	109052083	109052897	0996_701	108950745	109577360	ENSPTRG00000024071	MYO16
13	109052105	109053336	0036_405	108950745	109577360	ENSPTRG00000024071	MYO16
13	109052232	109052742	0613_1811	108950745	109577360	ENSPTRG00000024071	MYO16
13	109052258	109053600	0364_4876	108950745	109577360	ENSPTRG00000024071	MYO16
13	109052297	109052694	0954_1512	108950745	109577360	ENSPTRG00000024071	MYO16
13	109052448	109052828	0789_2517	108950745	109577360	ENSPTRG00000024071	MYO16
13	109052462	109053508	0070_4074	108950745	109577360	ENSPTRG00000024071	MYO16
13	109052530	109053710	0707_2743	108950745	109577360	ENSPTRG00000024071	MYO16
13	109052707	109053760	0331_1450	108950745	109577360	ENSPTRG00000024071	MYO16
13	109052823	109053766	0616_2029	108950745	109577360	ENSPTRG00000024071	MYO16
13	109052830	109053324	0256_6149	108950745	109577360	ENSPTRG00000024071	MYO16
13	109052846	109053250	0006_14744	108950745	109577360	ENSPTRG00000024071	MYO16
13	109052851	109053581	0296_571	108950745	109577360	ENSPTRG00000024071	MYO16
13	109052896	109053198	0400_2290	108950745	109577360	ENSPTRG00000024071	MYO16
13	109052922	109053740	0791_9354	108950745	109577360	ENSPTRG00000024071	MYO16
13	109053057	109053715	0088_12137	108950745	109577360	ENSPTRG00000024071	MYO16
13	109053254	109053765	0006_3373	108950745	109577360	ENSPTRG00000024071	MYO16
13	109053328	109053795	0913_1259	108950745	109577360	ENSPTRG00000024071	MYO16
14	66535870	66536503	0429_2287	66524520	66550618	ENSPTRG00000006463	PLEK2
14	66535899	66536444	0988_3004	66524520	66550618	ENSPTRG00000006463	PLEK2
14	66535941	66536481	0648_2945	66524520	66550618	ENSPTRG00000006463	PLEK2
14	66536004	66536321	0315_10629	66524520	66550618	ENSPTRG00000006463	PLEK2
14	72544484	72544862	0260_7851	72525328	72610793	ENSPTRG00000006513	NUMB
14	72544484	72544928	0556_11424	72525328	72610793	ENSPTRG00000006513	NUMB
14	72544484	72544810	0960_872	72525328	72610793	ENSPTRG00000006513	NUMB
14	72544520	72544908	0862_2574	72525328	72610793	ENSPTRG00000006513	NUMB
14	72586293	72586654	0581_1616	72525328	72610793	ENSPTRG00000006513	NUMB
14	88169261	88169869	0070_3419	88096706	88282902	ENSPTRG00000006609	EML5
14	88169261	88169666	0086_9734	88096706	88282902	ENSPTRG00000006609	EML5
14	88169287	88169835	0264_4904	88096706	88282902	ENSPTRG00000006609	EML5
14	88169321	88169664	0578_4500	88096706	88282902	ENSPTRG00000006609	EML5
14	88169324	88169733	0813_6786	88096706	88282902	ENSPTRG00000006609	EML5
14	88169327	88169869	0394_413	88096706	88282902	ENSPTRG00000006609	EML5
14	88169367	88169667	0208_1384	88096706	88282902	ENSPTRG00000006609	EML5
14	88169474	88169869	0639_582	88096706	88282902	ENSPTRG00000006609	EML5
14	88169517	88169869	0821_8995	88096706	88282902	ENSPTRG00000006609	EML5
14	88169517	88169817	0361_2460	88096706	88282902	ENSPTRG00000006609	EML5
14	88169557	88169868	0777_8984	88096706	88282902	ENSPTRG00000006609	EML5
14	88197781	88198389	0966_8036	88096706	88282902	ENSPTRG00000006609	EML5
14	88197912	88198233	0131_12728	88096706	88282902	ENSPTRG00000006609	EML5
14	88197947	88198491	0713_3276	88096706	88282902	ENSPTRG00000006609	EML5
14	91171361	91172270	0964_3536	91115848	91272267	ENSPTRG00000006640	CATSPERB
14	91171407	91172919	0723_1197	91115848	91272267	ENSPTRG00000006640	CATSPERB
14	91171431	91172440	0421_437	91115848	91272267	ENSPTRG00000006640	CATSPERB
14	91171442	91172556	0051_1072	91115848	91272267	ENSPTRG00000006640	CATSPERB
14	91171460	91172189	0630_4171	91115848	91272267	ENSPTRG00000006640	CATSPERB
14	91171478	91172828	0794_3726	91115848	91272267	ENSPTRG00000006640	CATSPERB
14	91171479	91172379	0829_3459	91115848	91272267	ENSPTRG00000006640	CATSPERB
14	91171481	91172690	0906_1084	91115848	91272267	ENSPTRG00000006640	CATSPERB
14	91171540	91172619	0460_914	91115848	91272267	ENSPTRG00000006640	CATSPERB
14	91171579	91172751	0326_3605	91115848	91272267	ENSPTRG00000006640	CATSPERB
14	91171580	91172917	0401_5621	91115848	91272267	ENSPTRG00000006640	CATSPERB
14	91171582	91172454	0366_1714	91115848	91272267	ENSPTRG00000006640	CATSPERB
14	91171634	91172059	0190_2561	91115848	91272267	ENSPTRG00000006640	CATSPERB
14	91171660	91172437	0724_1238	91115848	91272267	ENSPTRG00000006640	CATSPERB
14	91171745	91172893	0458_420	91115848	91272267	ENSPTRG00000006640	CATSPERB
14	91171812	91172480	0649_5293	91115848	91272267	ENSPTRG00000006640	CATSPERB
14	91171878	91172942	0080_1591	91115848	91272267	ENSPTRG00000006640	CATSPERB
14	91171891	91172780	0235_6557	91115848	91272267	ENSPTRG00000006640	CATSPERB
14	91171933	91172264	0663_17244	91115848	91272267	ENSPTRG00000006640	CATSPERB
14	91171967	91172904	0631_14261	91115848	91272267	ENSPTRG00000006640	CATSPERB
14	91172098	91172492	0959_1564	91115848	91272267	ENSPTRG00000006640	CATSPERB
14	91172107	91172778	0242_4573	91115848	91272267	ENSPTRG00000006640	CATSPERB
14	91172158	91172919	0429_631	91115848	91272267	ENSPTRG00000006640	CATSPERB
14	91172205	91172629	0980_5509	91115848	91272267	ENSPTRG00000006640	CATSPERB
14	91172216	91172887	0147_1792	91115848	91272267	ENSPTRG00000006640	CATSPERB
14	91172268	91172924	0507_5512	91115848	91272267	ENSPTRG00000006640	CATSPERB
14	91172306	91172799	0964_11	91115848	91272267	ENSPTRG00000006640	CATSPERB
14	91172316	91172889	0764_999	91115848	91272267	ENSPTRG00000006640	CATSPERB
14	91172369	91172942	0650_4139	91115848	91272267	ENSPTRG00000006640	CATSPERB
14	91172373	91172750	0883_16336	91115848	91272267	ENSPTRG00000006640	CATSPERB
14	91172374	91172888	0523_9727	91115848	91272267	ENSPTRG00000006640	CATSPERB
14	91172398	91172849	0314_2885	91115848	91272267	ENSPTRG00000006640	CATSPERB
14	91172449	91172887	0922_7006	91115848	91272267	ENSPTRG00000006640	CATSPERB
14	91172456	91172942	0034_6511	91115848	91272267	ENSPTRG00000006640	CATSPERB
14	91172457	91172841	0101_10419	91115848	91272267	ENSPTRG00000006640	CATSPERB
14	91172523	91172930	0467_4090	91115848	91272267	ENSPTRG00000006640	CATSPERB
14	91172568	91172928	0731_815	91115848	91272267	ENSPTRG00000006640	CATSPERB
14	91172582	91172903	0630_13090	91115848	91272267	ENSPTRG00000006640	CATSPERB
14	91172614	91172940	0959_5982	91115848	91272267	ENSPTRG00000006640	CATSPERB
14	91175387	91175754	0448_6715	91115848	91272267	ENSPTRG00000006640	CATSPERB
14	91175400	91175703	0424_2524	91115848	91272267	ENSPTRG00000006640	CATSPERB
14	91175424	91175777	0521_30843	91115848	91272267	ENSPTRG00000006640	CATSPERB
14	91175477	91175919	0880_15354	91115848	91272267	ENSPTRG00000006640	CATSPERB
14	91175487	91175882	0534_12093	91115848	91272267	ENSPTRG00000006640	CATSPERB
14	91175504	91175859	0984_3559	91115848	91272267	ENSPTRG00000006640	CATSPERB
14	91175509	91176131	0290_1967	91115848	91272267	ENSPTRG00000006640	CATSPERB
14	91175528	91175910	0564_10701	91115848	91272267	ENSPTRG00000006640	CATSPERB
14	91175531	91175843	0661_7786	91115848	91272267	ENSPTRG00000006640	CATSPERB
14	91175545	91175960	0190_5897	91115848	91272267	ENSPTRG00000006640	CATSPERB
14	91175557	91175879	0957_13431	91115848	91272267	ENSPTRG00000006640	CATSPERB
14	91175568	91175917	0486_3015	91115848	91272267	ENSPTRG00000006640	CATSPERB
14	91175569	91176127	0329_1181	91115848	91272267	ENSPTRG00000006640	CATSPERB
14	91175595	91175909	0251_8152	91115848	91272267	ENSPTRG00000006640	CATSPERB
14	91175619	91176453	0057_2183	91115848	91272267	ENSPTRG00000006640	CATSPERB
14	91175666	91176181	0678_1849	91115848	91272267	ENSPTRG00000006640	CATSPERB
14	91175718	91176135	0895_5312	91115848	91272267	ENSPTRG00000006640	CATSPERB
14	91175718	91176272	0928_1427	91115848	91272267	ENSPTRG00000006640	CATSPERB
14	91175749	91176099	0244_2694	91115848	91272267	ENSPTRG00000006640	CATSPERB
14	91175771	91176135	0949_4053	91115848	91272267	ENSPTRG00000006640	CATSPERB
14	91175792	91176277	0957_3924	91115848	91272267	ENSPTRG00000006640	CATSPERB
14	91175911	91176379	0762_5673	91115848	91272267	ENSPTRG00000006640	CATSPERB
14	91175975	91176324	0563_1344	91115848	91272267	ENSPTRG00000006640	CATSPERB
14	91175986	91176286	0949_6247	91115848	91272267	ENSPTRG00000006640	CATSPERB
14	100651990	100652574	0313_4654	100652572	100652640	ENSPTRG00000033325	none
14	100652161	100652722	0493_9154	100652572	100652640	ENSPTRG00000033325	none
14	100652468	100652918	0255_4826	100652572	100652640	ENSPTRG00000033325	none
14	100652580	100652925	0568_7777	100652572	100652640	ENSPTRG00000033325	none
14	100652598	100652908	0243_18898	100652572	100652640	ENSPTRG00000033325	none
14	100653110	100653773	0793_6922	100653748	100653821	ENSPTRG00000036182	none
14	100653129	100653868	0790_3263	100653748	100653821	ENSPTRG00000036182	none
14	100653272	100653856	0846_2823	100653748	100653821	ENSPTRG00000036182	none
15	30692516	30693020	0390_459	30663717	30835321	ENSPTRG00000006873	AVEN
15	30692538	30692974	0989_6761	30663717	30835321	ENSPTRG00000006873	AVEN
15	31149880	31150176	0493_12948	31146585	31163557	ENSPTRG00000006881	NUTM1
15	31149890	31150227	0671_1815	31146585	31163557	ENSPTRG00000006881	NUTM1
15	31149890	31150290	0745_6192	31146585	31163557	ENSPTRG00000006881	NUTM1
15	31149904	31150204	0297_28076	31146585	31163557	ENSPTRG00000006881	NUTM1
15	31149904	31150266	0809_254	31146585	31163557	ENSPTRG00000006881	NUTM1
15	31151436	31151741	0695_23899	31146585	31163557	ENSPTRG00000006881	NUTM1
15	63561059	63564539	0146_967	63347848	63726716	ENSPTRG00000007189	MEGF11
15	63561071	63561869	0691_1229	63347848	63726716	ENSPTRG00000007189	MEGF11
15	63561075	63562861	0994_419	63347848	63726716	ENSPTRG00000007189	MEGF11
15	63561110	63562130	0681_4068	63347848	63726716	ENSPTRG00000007189	MEGF11
15	63561189	63561872	0405_4020	63347848	63726716	ENSPTRG00000007189	MEGF11
15	63561191	63561997	0005_7532	63347848	63726716	ENSPTRG00000007189	MEGF11
15	63561196	63562335	0703_939	63347848	63726716	ENSPTRG00000007189	MEGF11
15	63561217	63563699	0200_281	63347848	63726716	ENSPTRG00000007189	MEGF11
15	63561217	63562639	0528_1063	63347848	63726716	ENSPTRG00000007189	MEGF11
15	63561219	63562497	0754_1492	63347848	63726716	ENSPTRG00000007189	MEGF11
15	63561220	63562091	0585_562	63347848	63726716	ENSPTRG00000007189	MEGF11
15	63561223	63563008	0807_107	63347848	63726716	ENSPTRG00000007189	MEGF11
15	63561224	63565896	0147_408	63347848	63726716	ENSPTRG00000007189	MEGF11
15	63561228	63561841	0235_17641	63347848	63726716	ENSPTRG00000007189	MEGF11
15	63561244	63562197	0657_806	63347848	63726716	ENSPTRG00000007189	MEGF11
15	63561284	63561878	0329_3279	63347848	63726716	ENSPTRG00000007189	MEGF11
15	63561382	63562828	0203_2004	63347848	63726716	ENSPTRG00000007189	MEGF11
15	63561521	63561871	0712_11689	63347848	63726716	ENSPTRG00000007189	MEGF11
15	63561723	63562023	0749_4549	63347848	63726716	ENSPTRG00000007189	MEGF11
15	63561732	63562198	0318_7925	63347848	63726716	ENSPTRG00000007189	MEGF11
15	63561750	63562349	0131_4850	63347848	63726716	ENSPTRG00000007189	MEGF11
15	63561874	63562870	0784_3023	63347848	63726716	ENSPTRG00000007189	MEGF11
15	63561875	63562467	0405_486	63347848	63726716	ENSPTRG00000007189	MEGF11
15	63561875	63562207	0598_10662	63347848	63726716	ENSPTRG00000007189	MEGF11
15	63561878	63562349	0759_5168	63347848	63726716	ENSPTRG00000007189	MEGF11
15	63561880	63562273	0808_10965	63347848	63726716	ENSPTRG00000007189	MEGF11
15	63561893	63563006	0967_4164	63347848	63726716	ENSPTRG00000007189	MEGF11
15	63561921	63562811	0329_795	63347848	63726716	ENSPTRG00000007189	MEGF11
15	63561954	63562344	0411_16435	63347848	63726716	ENSPTRG00000007189	MEGF11
15	63561987	63562308	0098_14543	63347848	63726716	ENSPTRG00000007189	MEGF11
15	63561988	63562468	0588_3589	63347848	63726716	ENSPTRG00000007189	MEGF11
15	63561995	63562348	0536_9008	63347848	63726716	ENSPTRG00000007189	MEGF11
15	63562026	63562342	0659_8190	63347848	63726716	ENSPTRG00000007189	MEGF11
15	63562045	63565150	0247_2052	63347848	63726716	ENSPTRG00000007189	MEGF11
15	63562053	63563005	0976_5369	63347848	63726716	ENSPTRG00000007189	MEGF11
15	63562057	63562869	0773_1925	63347848	63726716	ENSPTRG00000007189	MEGF11
15	63562069	63563277	0044_4279	63347848	63726716	ENSPTRG00000007189	MEGF11
15	63562069	63565525	0120_1012	63347848	63726716	ENSPTRG00000007189	MEGF11
15	63562077	63564537	0532_2100	63347848	63726716	ENSPTRG00000007189	MEGF11
15	63562084	63566470	0663_1557	63347848	63726716	ENSPTRG00000007189	MEGF11
15	63562084	63563710	0937_628	63347848	63726716	ENSPTRG00000007189	MEGF11
15	63562105	63569414	0654_52	63347848	63726716	ENSPTRG00000007189	MEGF11
15	63562109	63562504	0585_10941	63347848	63726716	ENSPTRG00000007189	MEGF11
15	63562114	63562840	0992_1963	63347848	63726716	ENSPTRG00000007189	MEGF11
15	63562120	63562463	0725_2741	63347848	63726716	ENSPTRG00000007189	MEGF11
15	63562136	63562619	0664_4331	63347848	63726716	ENSPTRG00000007189	MEGF11
15	63562158	63562472	0808_6749	63347848	63726716	ENSPTRG00000007189	MEGF11
15	63562200	63563023	0253_6106	63347848	63726716	ENSPTRG00000007189	MEGF11
15	63562200	63563554	0184_926	63347848	63726716	ENSPTRG00000007189	MEGF11
15	63562200	63562503	0649_8043	63347848	63726716	ENSPTRG00000007189	MEGF11
15	63562200	63563280	0035_553	63347848	63726716	ENSPTRG00000007189	MEGF11
15	63562201	63563146	0951_342	63347848	63726716	ENSPTRG00000007189	MEGF11
15	63562202	63564783	0921_1482	63347848	63726716	ENSPTRG00000007189	MEGF11
15	63562202	63562621	0372_11045	63347848	63726716	ENSPTRG00000007189	MEGF11
15	63562210	63562892	0206_1210	63347848	63726716	ENSPTRG00000007189	MEGF11
15	63562291	63562623	0601_9808	63347848	63726716	ENSPTRG00000007189	MEGF11
15	63562327	63563430	0210_1227	63347848	63726716	ENSPTRG00000007189	MEGF11
15	63562331	63562869	0704_1937	63347848	63726716	ENSPTRG00000007189	MEGF11
15	63562337	63563008	0220_5076	63347848	63726716	ENSPTRG00000007189	MEGF11
15	63562356	63562656	0754_8016	63347848	63726716	ENSPTRG00000007189	MEGF11
15	63562411	63563278	0375_1135	63347848	63726716	ENSPTRG00000007189	MEGF11
15	63562422	63563698	0018_930	63347848	63726716	ENSPTRG00000007189	MEGF11
15	63562474	63562871	0854_7699	63347848	63726716	ENSPTRG00000007189	MEGF11
15	63562475	63563430	0125_158	63347848	63726716	ENSPTRG00000007189	MEGF11
15	63562477	63563023	0470_68	63347848	63726716	ENSPTRG00000007189	MEGF11
15	63562502	63563277	0883_8978	63347848	63726716	ENSPTRG00000007189	MEGF11
15	63562507	63565055	0278_112	63347848	63726716	ENSPTRG00000007189	MEGF11
15	63562508	63563571	0754_3056	63347848	63726716	ENSPTRG00000007189	MEGF11
15	63562517	63562870	0562_11208	63347848	63726716	ENSPTRG00000007189	MEGF11
15	63562722	63563038	0226_3706	63347848	63726716	ENSPTRG00000007189	MEGF11
15	63562722	63564538	0534_833	63347848	63726716	ENSPTRG00000007189	MEGF11
15	63562724	63563570	0746_1672	63347848	63726716	ENSPTRG00000007189	MEGF11
15	63562724	63563279	0388_1177	63347848	63726716	ENSPTRG00000007189	MEGF11
15	63562725	63563429	0963_8476	63347848	63726716	ENSPTRG00000007189	MEGF11
15	63562725	63563134	0461_4433	63347848	63726716	ENSPTRG00000007189	MEGF11
15	63562745	63563151	0461_9003	63347848	63726716	ENSPTRG00000007189	MEGF11
15	63562836	63563269	0206_6747	63347848	63726716	ENSPTRG00000007189	MEGF11
15	63562869	63565442	0220_353	63347848	63726716	ENSPTRG00000007189	MEGF11
15	63562873	63563430	0920_2833	63347848	63726716	ENSPTRG00000007189	MEGF11
15	63562873	63563571	0396_3837	63347848	63726716	ENSPTRG00000007189	MEGF11
15	63562874	63564773	0735_759	63347848	63726716	ENSPTRG00000007189	MEGF11
15	63562879	63563714	0073_1268	63347848	63726716	ENSPTRG00000007189	MEGF11
15	63562881	63563280	0529_696	63347848	63726716	ENSPTRG00000007189	MEGF11
15	63562900	63563229	0703_4368	63347848	63726716	ENSPTRG00000007189	MEGF11
15	63562917	63563272	0117_3549	63347848	63726716	ENSPTRG00000007189	MEGF11
15	63563010	63563430	0374_5170	63347848	63726716	ENSPTRG00000007189	MEGF11
15	63563010	63563694	0461_618	63347848	63726716	ENSPTRG00000007189	MEGF11
15	63563021	63565594	0048_4249	63347848	63726716	ENSPTRG00000007189	MEGF11
15	63563054	63563429	0463_5712	63347848	63726716	ENSPTRG00000007189	MEGF11
15	63563131	63563431	0427_9197	63347848	63726716	ENSPTRG00000007189	MEGF11
15	63563132	63564528	0556_2749	63347848	63726716	ENSPTRG00000007189	MEGF11
15	63563133	63564781	0952_290	63347848	63726716	ENSPTRG00000007189	MEGF11
15	63563135	63566865	0736_488	63347848	63726716	ENSPTRG00000007189	MEGF11
15	63563248	63569414	0398_1216	63347848	63726716	ENSPTRG00000007189	MEGF11
15	63563281	63563581	0432_15456	63347848	63726716	ENSPTRG00000007189	MEGF11
15	63563282	63564691	0868_698	63347848	63726716	ENSPTRG00000007189	MEGF11
15	63563282	63563896	0142_852	63347848	63726716	ENSPTRG00000007189	MEGF11
15	63563282	63564919	0599_2209	63347848	63726716	ENSPTRG00000007189	MEGF11
15	63563282	63565876	0394_6	63347848	63726716	ENSPTRG00000007189	MEGF11
15	63563282	63564542	0991_2648	63347848	63726716	ENSPTRG00000007189	MEGF11
15	63563282	63563720	0403_11577	63347848	63726716	ENSPTRG00000007189	MEGF11
15	63563282	63564415	0194_567	63347848	63726716	ENSPTRG00000007189	MEGF11
15	63563284	63565146	0644_428	63347848	63726716	ENSPTRG00000007189	MEGF11
15	63563285	63563679	0476_1756	63347848	63726716	ENSPTRG00000007189	MEGF11
15	63563287	63563773	0908_2345	63347848	63726716	ENSPTRG00000007189	MEGF11
15	63563289	63565445	0069_676	63347848	63726716	ENSPTRG00000007189	MEGF11
15	63563422	63563720	0863_7693	63347848	63726716	ENSPTRG00000007189	MEGF11
15	63563424	63564540	0494_2541	63347848	63726716	ENSPTRG00000007189	MEGF11
15	63563427	63563971	0285_98	63347848	63726716	ENSPTRG00000007189	MEGF11
15	63563436	63563843	0889_23912	63347848	63726716	ENSPTRG00000007189	MEGF11
15	63563436	63564782	0019_1371	63347848	63726716	ENSPTRG00000007189	MEGF11
15	63563438	63563769	0583_10247	63347848	63726716	ENSPTRG00000007189	MEGF11
15	63563550	63563850	0659_9196	63347848	63726716	ENSPTRG00000007189	MEGF11
15	63563553	63563925	0884_21516	63347848	63726716	ENSPTRG00000007189	MEGF11
15	63563561	63564541	0447_2247	63347848	63726716	ENSPTRG00000007189	MEGF11
15	63563562	63565447	0533_189	63347848	63726716	ENSPTRG00000007189	MEGF11
15	63563565	63564659	0992_4332	63347848	63726716	ENSPTRG00000007189	MEGF11
15	63563573	63565157	0116_2326	63347848	63726716	ENSPTRG00000007189	MEGF11
15	63563573	63564783	0723_590	63347848	63726716	ENSPTRG00000007189	MEGF11
15	63563573	63566865	0145_506	63347848	63726716	ENSPTRG00000007189	MEGF11
15	63563579	63564918	0042_4831	63347848	63726716	ENSPTRG00000007189	MEGF11
15	63563579	63565938	0816_465	63347848	63726716	ENSPTRG00000007189	MEGF11
15	63563587	63563915	0884_43969	63347848	63726716	ENSPTRG00000007189	MEGF11
15	63563701	63564542	0324_914	63347848	63726716	ENSPTRG00000007189	MEGF11
15	63563701	63564783	0959_2793	63347848	63726716	ENSPTRG00000007189	MEGF11
15	63563703	63564146	0704_3722	63347848	63726716	ENSPTRG00000007189	MEGF11
15	63563703	63566465	0188_848	63347848	63726716	ENSPTRG00000007189	MEGF11
15	63563704	63564658	0495_1915	63347848	63726716	ENSPTRG00000007189	MEGF11
15	63563704	63569049	0570_468	63347848	63726716	ENSPTRG00000007189	MEGF11
15	63563707	63570607	0335_495	63347848	63726716	ENSPTRG00000007189	MEGF11
15	63563780	63565448	0457_2466	63347848	63726716	ENSPTRG00000007189	MEGF11
15	63563786	63564537	0583_7661	63347848	63726716	ENSPTRG00000007189	MEGF11
15	63563889	63564725	0142_2615	63347848	63726716	ENSPTRG00000007189	MEGF11
15	63564235	63564536	0867_15633	63347848	63726716	ENSPTRG00000007189	MEGF11
15	63564393	63564693	0399_5528	63347848	63726716	ENSPTRG00000007189	MEGF11
15	63564406	63564809	0459_4114	63347848	63726716	ENSPTRG00000007189	MEGF11
15	63564409	63566864	0242_759	63347848	63726716	ENSPTRG00000007189	MEGF11
15	63564419	63564781	0739_7859	63347848	63726716	ENSPTRG00000007189	MEGF11
15	63564422	63565880	0406_2631	63347848	63726716	ENSPTRG00000007189	MEGF11
15	63564544	63565604	0138_3877	63347848	63726716	ENSPTRG00000007189	MEGF11
15	63564544	63565213	0372_2542	63347848	63726716	ENSPTRG00000007189	MEGF11
15	63564544	63564923	0265_5420	63347848	63726716	ENSPTRG00000007189	MEGF11
15	63564545	63565857	0524_50	63347848	63726716	ENSPTRG00000007189	MEGF11
15	63564545	63567688	0285_590	63347848	63726716	ENSPTRG00000007189	MEGF11
15	63564545	63564869	0004_3060	63347848	63726716	ENSPTRG00000007189	MEGF11
15	63564545	63566310	0611_14	63347848	63726716	ENSPTRG00000007189	MEGF11
15	63564545	63569450	0334_1181	63347848	63726716	ENSPTRG00000007189	MEGF11
15	63564545	63565453	0973_1380	63347848	63726716	ENSPTRG00000007189	MEGF11
15	63564546	63566541	0353_169	63347848	63726716	ENSPTRG00000007189	MEGF11
15	63564546	63565139	0465_4555	63347848	63726716	ENSPTRG00000007189	MEGF11
15	63564547	63566101	0928_5325	63347848	63726716	ENSPTRG00000007189	MEGF11
15	63564548	63565312	0614_2979	63347848	63726716	ENSPTRG00000007189	MEGF11
15	63564634	63564932	0241_7207	63347848	63726716	ENSPTRG00000007189	MEGF11
15	63564636	63565015	0674_5885	63347848	63726716	ENSPTRG00000007189	MEGF11
15	63564638	63565443	0774_7765	63347848	63726716	ENSPTRG00000007189	MEGF11
15	63564641	63565164	0033_15437	63347848	63726716	ENSPTRG00000007189	MEGF11
15	63564650	63566858	0628_1350	63347848	63726716	ENSPTRG00000007189	MEGF11
15	63564673	63565600	0992_1676	63347848	63726716	ENSPTRG00000007189	MEGF11
15	63564733	63565165	0613_5694	63347848	63726716	ENSPTRG00000007189	MEGF11
15	63564785	63566091	0711_5835	63347848	63726716	ENSPTRG00000007189	MEGF11
15	63564785	63565178	0115_15065	63347848	63726716	ENSPTRG00000007189	MEGF11
15	63564785	63568693	0559_1052	63347848	63726716	ENSPTRG00000007189	MEGF11
15	63564785	63567013	0063_3967	63347848	63726716	ENSPTRG00000007189	MEGF11
15	63564785	63565136	0993_25189	63347848	63726716	ENSPTRG00000007189	MEGF11
15	63564785	63566693	0403_179	63347848	63726716	ENSPTRG00000007189	MEGF11
15	63564785	63565453	0019_4497	63347848	63726716	ENSPTRG00000007189	MEGF11
15	63564787	63566470	0226_1294	63347848	63726716	ENSPTRG00000007189	MEGF11
15	63564789	63565603	0677_3280	63347848	63726716	ENSPTRG00000007189	MEGF11
15	63564789	63566308	0445_121	63347848	63726716	ENSPTRG00000007189	MEGF11
15	63564789	63565326	0718_16959	63347848	63726716	ENSPTRG00000007189	MEGF11
15	63564793	63565108	0081_10560	63347848	63726716	ENSPTRG00000007189	MEGF11
15	63564804	63565963	0839_808	63347848	63726716	ENSPTRG00000007189	MEGF11
15	63564805	63567942	0463_517	63347848	63726716	ENSPTRG00000007189	MEGF11
15	63564883	63565872	0004_6222	63347848	63726716	ENSPTRG00000007189	MEGF11
15	63565035	63566465	0777_3675	63347848	63726716	ENSPTRG00000007189	MEGF11
15	63565042	63566859	0783_1220	63347848	63726716	ENSPTRG00000007189	MEGF11
15	63565042	63565451	0866_8151	63347848	63726716	ENSPTRG00000007189	MEGF11
15	63565049	63565859	0725_5464	63347848	63726716	ENSPTRG00000007189	MEGF11
15	63565132	63565862	0832_4073	63347848	63726716	ENSPTRG00000007189	MEGF11
15	63565172	63566309	0854_3298	63347848	63726716	ENSPTRG00000007189	MEGF11
15	63565173	63566037	0986_1814	63347848	63726716	ENSPTRG00000007189	MEGF11
15	63565174	63568678	0768_539	63347848	63726716	ENSPTRG00000007189	MEGF11
15	63565175	63567254	0269_1152	63347848	63726716	ENSPTRG00000007189	MEGF11
15	63565182	63569445	0993_375	63347848	63726716	ENSPTRG00000007189	MEGF11
15	63565304	63565604	0046_20640	63347848	63726716	ENSPTRG00000007189	MEGF11
15	63565304	63565692	0625_12505	63347848	63726716	ENSPTRG00000007189	MEGF11
15	63565308	63566865	0951_2026	63347848	63726716	ENSPTRG00000007189	MEGF11
15	63565327	63565854	0400_8941	63347848	63726716	ENSPTRG00000007189	MEGF11
15	63565455	63566541	0319_223	63347848	63726716	ENSPTRG00000007189	MEGF11
15	63565455	63565880	0347_4605	63347848	63726716	ENSPTRG00000007189	MEGF11
15	63565455	63566310	0561_330	63347848	63726716	ENSPTRG00000007189	MEGF11
15	63565456	63566692	0740_1562	63347848	63726716	ENSPTRG00000007189	MEGF11
15	63565462	63567935	0791_302	63347848	63726716	ENSPTRG00000007189	MEGF11
15	63565463	63566865	0351_1450	63347848	63726716	ENSPTRG00000007189	MEGF11
15	63565558	63565880	0361_11616	63347848	63726716	ENSPTRG00000007189	MEGF11
15	63565731	63566693	0729_751	63347848	63726716	ENSPTRG00000007189	MEGF11
15	63565892	63566696	0397_2384	63347848	63726716	ENSPTRG00000007189	MEGF11
15	63565892	63567356	0025_68	63347848	63726716	ENSPTRG00000007189	MEGF11
15	63565900	63566865	0635_4554	63347848	63726716	ENSPTRG00000007189	MEGF11
15	63565900	63570754	0147_571	63347848	63726716	ENSPTRG00000007189	MEGF11
15	63565901	63566310	0959_9442	63347848	63726716	ENSPTRG00000007189	MEGF11
15	63565911	63566457	0093_6516	63347848	63726716	ENSPTRG00000007189	MEGF11
15	63565945	63566294	0441_3991	63347848	63726716	ENSPTRG00000007189	MEGF11
15	63565953	63566429	0815_2427	63347848	63726716	ENSPTRG00000007189	MEGF11
15	63565954	63567698	0872_477	63347848	63726716	ENSPTRG00000007189	MEGF11
15	63565954	63566507	0832_2692	63347848	63726716	ENSPTRG00000007189	MEGF11
15	63565959	63566814	0136_204	63347848	63726716	ENSPTRG00000007189	MEGF11
15	63565968	63566688	0103_4681	63347848	63726716	ENSPTRG00000007189	MEGF11
15	63566062	63566684	0970_3452	63347848	63726716	ENSPTRG00000007189	MEGF11
15	63566063	63566616	0153_6006	63347848	63726716	ENSPTRG00000007189	MEGF11
15	63566119	63566456	0674_7197	63347848	63726716	ENSPTRG00000007189	MEGF11
15	63566139	63566453	0704_5887	63347848	63726716	ENSPTRG00000007189	MEGF11
15	63566161	63566692	0546_139	63347848	63726716	ENSPTRG00000007189	MEGF11
15	63566161	63566856	0688_3273	63347848	63726716	ENSPTRG00000007189	MEGF11
15	63566161	63566461	0464_9344	63347848	63726716	ENSPTRG00000007189	MEGF11
15	63566161	63567082	0318_1857	63347848	63726716	ENSPTRG00000007189	MEGF11
15	63566165	63567701	0243_2234	63347848	63726716	ENSPTRG00000007189	MEGF11
15	63566312	63567851	0439_1496	63347848	63726716	ENSPTRG00000007189	MEGF11
15	63566312	63566866	0958_1755	63347848	63726716	ENSPTRG00000007189	MEGF11
15	63566312	63566696	0617_1097	63347848	63726716	ENSPTRG00000007189	MEGF11
15	63566312	63567694	0185_221	63347848	63726716	ENSPTRG00000007189	MEGF11
15	63566314	63567084	0187_1336	63347848	63726716	ENSPTRG00000007189	MEGF11
15	63566314	63569432	0235_429	63347848	63726716	ENSPTRG00000007189	MEGF11
15	63566314	63567005	0692_1297	63347848	63726716	ENSPTRG00000007189	MEGF11
15	63566321	63566621	0789_4405	63347848	63726716	ENSPTRG00000007189	MEGF11
15	63566332	63566669	0379_2060	63347848	63726716	ENSPTRG00000007189	MEGF11
15	63566397	63566863	0867_21014	63347848	63726716	ENSPTRG00000007189	MEGF11
15	63566472	63566866	0545_1266	63347848	63726716	ENSPTRG00000007189	MEGF11
15	63566478	63567015	0039_3349	63347848	63726716	ENSPTRG00000007189	MEGF11
15	63566540	63566866	0379_7086	63347848	63726716	ENSPTRG00000007189	MEGF11
15	63566545	63569225	0787_1492	63347848	63726716	ENSPTRG00000007189	MEGF11
15	63566545	63567702	0308_2466	63347848	63726716	ENSPTRG00000007189	MEGF11
15	63566551	63567842	0722_2065	63347848	63726716	ENSPTRG00000007189	MEGF11
15	63566698	63567701	0099_6529	63347848	63726716	ENSPTRG00000007189	MEGF11
15	63566698	63569082	0286_424	63347848	63726716	ENSPTRG00000007189	MEGF11
15	63566698	63567127	0241_9940	63347848	63726716	ENSPTRG00000007189	MEGF11
15	63566702	63567017	0761_16398	63347848	63726716	ENSPTRG00000007189	MEGF11
15	63566703	63567840	0866_317	63347848	63726716	ENSPTRG00000007189	MEGF11
15	63566704	63567085	0031_2362	63347848	63726716	ENSPTRG00000007189	MEGF11
15	63566719	63569450	0383_455	63347848	63726716	ENSPTRG00000007189	MEGF11
15	63566746	63570238	0391_226	63347848	63726716	ENSPTRG00000007189	MEGF11
15	63566852	63568939	0561_30	63347848	63726716	ENSPTRG00000007189	MEGF11
15	63566861	63567534	0827_1273	63347848	63726716	ENSPTRG00000007189	MEGF11
15	63566868	63568696	0206_2238	63347848	63726716	ENSPTRG00000007189	MEGF11
15	63566868	63567443	0880_4159	63347848	63726716	ENSPTRG00000007189	MEGF11
15	63566868	63570751	0784_1075	63347848	63726716	ENSPTRG00000007189	MEGF11
15	63566868	63567359	0098_2163	63347848	63726716	ENSPTRG00000007189	MEGF11
15	63566869	63567850	0313_935	63347848	63726716	ENSPTRG00000007189	MEGF11
15	63566871	63567735	0868_70	63347848	63726716	ENSPTRG00000007189	MEGF11
15	63566903	63567257	0300_3998	63347848	63726716	ENSPTRG00000007189	MEGF11
15	63566983	63567692	0710_1856	63347848	63726716	ENSPTRG00000007189	MEGF11
15	63567006	63569525	0715_651	63347848	63726716	ENSPTRG00000007189	MEGF11
15	63567089	63567701	0831_4169	63347848	63726716	ENSPTRG00000007189	MEGF11
15	63567090	63569048	0356_956	63347848	63726716	ENSPTRG00000007189	MEGF11
15	63567096	63567534	0641_11538	63347848	63726716	ENSPTRG00000007189	MEGF11
15	63567361	63567702	0930_12922	63347848	63726716	ENSPTRG00000007189	MEGF11
15	63567386	63567688	0641_9724	63347848	63726716	ENSPTRG00000007189	MEGF11
15	63567448	63569428	0880_276	63347848	63726716	ENSPTRG00000007189	MEGF11
15	63567540	63568936	0631_1118	63347848	63726716	ENSPTRG00000007189	MEGF11
15	63567552	63568295	0285_2352	63347848	63726716	ENSPTRG00000007189	MEGF11
15	63567555	63567881	0281_13551	63347848	63726716	ENSPTRG00000007189	MEGF11
15	63567556	63569580	0443_1233	63347848	63726716	ENSPTRG00000007189	MEGF11
15	63567686	63569450	0717_788	63347848	63726716	ENSPTRG00000007189	MEGF11
15	63567704	63568943	0584_390	63347848	63726716	ENSPTRG00000007189	MEGF11
15	63567705	63570234	0552_1110	63347848	63726716	ENSPTRG00000007189	MEGF11
15	63567706	63569089	0516_1475	63347848	63726716	ENSPTRG00000007189	MEGF11
15	63567706	63568353	0709_218	63347848	63726716	ENSPTRG00000007189	MEGF11
15	63567706	63568694	0956_1111	63347848	63726716	ENSPTRG00000007189	MEGF11
15	63567772	63570688	0060_1774	63347848	63726716	ENSPTRG00000007189	MEGF11
15	63568300	63568937	0285_807	63347848	63726716	ENSPTRG00000007189	MEGF11
15	63568367	63569445	0709_130	63347848	63726716	ENSPTRG00000007189	MEGF11
15	63568698	63569499	0559_2502	63347848	63726716	ENSPTRG00000007189	MEGF11
15	63568698	63569413	0141_267	63347848	63726716	ENSPTRG00000007189	MEGF11
15	63568748	63570161	0438_604	63347848	63726716	ENSPTRG00000007189	MEGF11
15	63568794	63569094	0119_15378	63347848	63726716	ENSPTRG00000007189	MEGF11
15	63568800	63569199	0103_16631	63347848	63726716	ENSPTRG00000007189	MEGF11
15	63568945	63570749	0125_2079	63347848	63726716	ENSPTRG00000007189	MEGF11
15	63568945	63569497	0315_317	63347848	63726716	ENSPTRG00000007189	MEGF11
15	63568946	63569600	0434_7180	63347848	63726716	ENSPTRG00000007189	MEGF11
15	63568947	63569443	0973_3173	63347848	63726716	ENSPTRG00000007189	MEGF11
15	63568956	63570233	0706_2039	63347848	63726716	ENSPTRG00000007189	MEGF11
15	63568964	63569827	0319_4171	63347848	63726716	ENSPTRG00000007189	MEGF11
15	63569051	63569450	0103_666	63347848	63726716	ENSPTRG00000007189	MEGF11
15	63569056	63569554	0356_8608	63347848	63726716	ENSPTRG00000007189	MEGF11
15	63569268	63569598	0707_3930	63347848	63726716	ENSPTRG00000007189	MEGF11
15	63569302	63569713	0031_3980	63347848	63726716	ENSPTRG00000007189	MEGF11
15	63569306	63569675	0799_11461	63347848	63726716	ENSPTRG00000007189	MEGF11
15	63569314	63569636	0638_23937	63347848	63726716	ENSPTRG00000007189	MEGF11
15	63569421	63570313	0307_1494	63347848	63726716	ENSPTRG00000007189	MEGF11
15	63569439	63570240	0481_4346	63347848	63726716	ENSPTRG00000007189	MEGF11
15	63569452	63570747	0670_2376	63347848	63726716	ENSPTRG00000007189	MEGF11
15	63569452	63570524	0076_2534	63347848	63726716	ENSPTRG00000007189	MEGF11
15	63569453	63570072	0932_1393	63347848	63726716	ENSPTRG00000007189	MEGF11
15	63569460	63569823	0113_4015	63347848	63726716	ENSPTRG00000007189	MEGF11
15	63569474	63570143	0986_11735	63347848	63726716	ENSPTRG00000007189	MEGF11
15	63569527	63570657	0321_790	63347848	63726716	ENSPTRG00000007189	MEGF11
15	63569535	63570228	0799_3844	63347848	63726716	ENSPTRG00000007189	MEGF11
15	63569564	63570320	0031_914	63347848	63726716	ENSPTRG00000007189	MEGF11
15	63570110	63570472	0136_9351	63347848	63726716	ENSPTRG00000007189	MEGF11
15	63570172	63570473	0356_8169	63347848	63726716	ENSPTRG00000007189	MEGF11
15	63571042	63571386	0339_16865	63347848	63726716	ENSPTRG00000007189	MEGF11
15	63571107	63571407	0659_19790	63347848	63726716	ENSPTRG00000007189	MEGF11
15	63571928	63572322	0377_10043	63347848	63726716	ENSPTRG00000007189	MEGF11
15	63571931	63573442	0285_245	63347848	63726716	ENSPTRG00000007189	MEGF11
15	63571931	63572458	0183_2742	63347848	63726716	ENSPTRG00000007189	MEGF11
15	63571935	63572554	0967_10525	63347848	63726716	ENSPTRG00000007189	MEGF11
15	63571941	63572401	0488_10430	63347848	63726716	ENSPTRG00000007189	MEGF11
15	63571944	63572916	0056_96	63347848	63726716	ENSPTRG00000007189	MEGF11
15	63571946	63572300	0670_10715	63347848	63726716	ENSPTRG00000007189	MEGF11
15	63571947	63572264	0947_10047	63347848	63726716	ENSPTRG00000007189	MEGF11
15	63571951	63573310	0957_186	63347848	63726716	ENSPTRG00000007189	MEGF11
15	63571973	63572320	0315_7999	63347848	63726716	ENSPTRG00000007189	MEGF11
15	63571981	63572751	0852_4038	63347848	63726716	ENSPTRG00000007189	MEGF11
15	63571998	63572309	0903_12772	63347848	63726716	ENSPTRG00000007189	MEGF11
15	63572022	63572458	0046_5456	63347848	63726716	ENSPTRG00000007189	MEGF11
15	63572026	63572585	0548_10046	63347848	63726716	ENSPTRG00000007189	MEGF11
15	63572098	63573442	0561_651	63347848	63726716	ENSPTRG00000007189	MEGF11
15	63572134	63573310	0027_686	63347848	63726716	ENSPTRG00000007189	MEGF11
15	63572178	63572612	0793_10608	63347848	63726716	ENSPTRG00000007189	MEGF11
15	63572312	63573442	0227_4492	63347848	63726716	ENSPTRG00000007189	MEGF11
15	63572314	63572622	0507_14315	63347848	63726716	ENSPTRG00000007189	MEGF11
15	63572317	63573315	0807_536	63347848	63726716	ENSPTRG00000007189	MEGF11
15	63572463	63573441	0396_102	63347848	63726716	ENSPTRG00000007189	MEGF11
15	63572463	63573326	0169_1705	63347848	63726716	ENSPTRG00000007189	MEGF11
15	63572465	63572921	0469_2009	63347848	63726716	ENSPTRG00000007189	MEGF11
15	63572465	63573159	0474_159	63347848	63726716	ENSPTRG00000007189	MEGF11
15	63572766	63573426	0852_933	63347848	63726716	ENSPTRG00000007189	MEGF11
15	72119652	72120029	0678_6190	72110148	72164752	ENSPTRG00000007277	ARID3B
15	72119884	72120428	0813_7262	72110148	72164752	ENSPTRG00000007277	ARID3B
15	72119919	72120372	0927_6790	72110148	72164752	ENSPTRG00000007277	ARID3B
15	72120031	72120428	0406_4989	72110148	72164752	ENSPTRG00000007277	ARID3B
15	72120031	72120385	0197_7235	72110148	72164752	ENSPTRG00000007277	ARID3B
15	72120032	72120581	0950_2258	72110148	72164752	ENSPTRG00000007277	ARID3B
15	72120042	72120533	0564_660	72110148	72164752	ENSPTRG00000007277	ARID3B
15	72120239	72120573	0755_5445	72110148	72164752	ENSPTRG00000007277	ARID3B
15	88170951	88171268	0870_3942	88086020	88187693	ENSPTRG00000007460	BLM
16	1921078	1921717	0261_5708	1873641	1923542	ENSPTRG00000007612	MEIOB
16	1921102	1921573	0862_439	1873641	1923542	ENSPTRG00000007612	MEIOB
16	1921142	1921702	0893_13592	1873641	1923542	ENSPTRG00000007612	MEIOB
16	1921144	1921469	0853_7154	1873641	1923542	ENSPTRG00000007612	MEIOB
16	1921235	1921708	0267_635	1873641	1923542	ENSPTRG00000007612	MEIOB
16	1921378	1921687	0934_4498	1873641	1923542	ENSPTRG00000007612	MEIOB
16	7244356	7244677	0630_11037	6093703	7818947	ENSPTRG00000007744	RBFOX1
16	7244360	7244820	0475_9290	6093703	7818947	ENSPTRG00000007744	RBFOX1
16	7244396	7244796	0832_7638	6093703	7818947	ENSPTRG00000007744	RBFOX1
16	7244422	7244809	0156_13875	6093703	7818947	ENSPTRG00000007744	RBFOX1
16	7244496	7244809	0191_13754	6093703	7818947	ENSPTRG00000007744	RBFOX1
16	15917255	15917611	0595_6236	15794701	15936233	ENSPTRG00000007810	MYH11
16	15917268	15917571	0196_12788	15794701	15936233	ENSPTRG00000007810	MYH11
16	15917281	15917689	0100_111	15794701	15936233	ENSPTRG00000007810	MYH11
16	15917282	15917765	0183_4443	15794701	15936233	ENSPTRG00000007810	MYH11
16	15917321	15917719	0257_11443	15794701	15936233	ENSPTRG00000007810	MYH11
16	15917446	15917759	0916_3743	15794701	15936233	ENSPTRG00000007810	MYH11
16	66989977	66990940	0607_591	66951366	67002122	ENSPTRG00000008242	GFOD2
16	66990032	66990416	0715_4821	66951366	67002122	ENSPTRG00000008242	GFOD2
16	66990053	66990396	0026_1494	66951366	67002122	ENSPTRG00000008242	GFOD2
16	66990073	66990807	0839_2293	66951366	67002122	ENSPTRG00000008242	GFOD2
16	66990171	66990658	0209_16625	66951366	67002122	ENSPTRG00000008242	GFOD2
16	66990198	66990718	0926_9588	66951366	67002122	ENSPTRG00000008242	GFOD2
16	66990209	66990564	0533_7873	66951366	67002122	ENSPTRG00000008242	GFOD2
16	66990349	66990903	0927_1891	66951366	67002122	ENSPTRG00000008242	GFOD2
16	66990433	66990923	0832_12614	66951366	67002122	ENSPTRG00000008242	GFOD2
16	66992780	66993324	0253_9669	66951366	67002122	ENSPTRG00000008242	GFOD2
16	66992927	66993279	0165_13022	66951366	67002122	ENSPTRG00000008242	GFOD2
16	66993711	66994185	0117_11337	66951366	67002122	ENSPTRG00000008242	GFOD2
16	66993719	66994250	0008_5214	66951366	67002122	ENSPTRG00000008242	GFOD2
16	66993737	66994161	0010_3406	66951366	67002122	ENSPTRG00000008242	GFOD2
16	66993752	66994229	0257_1703	66951366	67002122	ENSPTRG00000008242	GFOD2
16	66993770	66994197	1000_10785	66951366	67002122	ENSPTRG00000008242	GFOD2
16	66993770	66994070	0834_9556	66951366	67002122	ENSPTRG00000008242	GFOD2
16	66993782	66994161	0735_4331	66951366	67002122	ENSPTRG00000008242	GFOD2
16	66993796	66994223	0022_2910	66951366	67002122	ENSPTRG00000008242	GFOD2
16	66993880	66994208	0962_11371	66951366	67002122	ENSPTRG00000008242	GFOD2
16	67381056	67381740	0333_5718	67373284	67522953	ENSPTRG00000008260	NFATC3
16	67381065	67382064	0634_510	67373284	67522953	ENSPTRG00000008260	NFATC3
16	67381076	67381406	0315_5587	67373284	67522953	ENSPTRG00000008260	NFATC3
16	67381097	67381940	0321_1185	67373284	67522953	ENSPTRG00000008260	NFATC3
16	67381314	67382136	0304_1767	67373284	67522953	ENSPTRG00000008260	NFATC3
16	67383222	67383567	0438_10338	67373284	67522953	ENSPTRG00000008260	NFATC3
16	68512890	68513222	0330_12640	68507601	68629151	ENSPTRG00000008276	SNTB2
16	68512892	68513285	0162_8329	68507601	68629151	ENSPTRG00000008276	SNTB2
16	68512894	68513192	0686_16186	68507601	68629151	ENSPTRG00000008276	SNTB2
16	68512918	68513208	0085_12124	68507601	68629151	ENSPTRG00000008276	SNTB2
16	68512922	68513222	0563_5121	68507601	68629151	ENSPTRG00000008276	SNTB2
16	68513013	68513408	0459_1834	68507601	68629151	ENSPTRG00000008276	SNTB2
16	68513079	68513408	0806_3012	68507601	68629151	ENSPTRG00000008276	SNTB2
16	68513684	68513998	0824_6085	68507601	68629151	ENSPTRG00000008276	SNTB2
16	77665240	77665566	0378_2729	77569713	78698666	ENSPTRG00000008376	WWOX
16	89778516	89779667	0403_2612	89759675	89786482	ENSPTRG00000008501	GAS8
16	89778548	89779397	0823_2951	89759675	89786482	ENSPTRG00000008501	GAS8
16	89778557	89778959	0358_12015	89759675	89786482	ENSPTRG00000008501	GAS8
16	89778562	89779287	0735_5706	89759675	89786482	ENSPTRG00000008501	GAS8
16	89778567	89779133	0264_4565	89759675	89786482	ENSPTRG00000008501	GAS8
16	89778602	89779015	0638_7903	89759675	89786482	ENSPTRG00000008501	GAS8
16	89778602	89779099	0928_2999	89759675	89786482	ENSPTRG00000008501	GAS8
16	89778615	89779342	0738_2831	89759675	89786482	ENSPTRG00000008501	GAS8
16	89778642	89779003	0964_3612	89759675	89786482	ENSPTRG00000008501	GAS8
16	89778668	89778968	0838_22324	89759675	89786482	ENSPTRG00000008501	GAS8
16	89778679	89779403	0937_2487	89759675	89786482	ENSPTRG00000008501	GAS8
16	89778719	89779137	0309_11338	89759675	89786482	ENSPTRG00000008501	GAS8
16	89778724	89779497	0387_980	89759675	89786482	ENSPTRG00000008501	GAS8
16	89778726	89779616	0028_290	89759675	89786482	ENSPTRG00000008501	GAS8
16	89778731	89779276	0008_2876	89759675	89786482	ENSPTRG00000008501	GAS8
16	89778819	89779397	0374_4578	89759675	89786482	ENSPTRG00000008501	GAS8
16	89778878	89779422	0889_1788	89759675	89786482	ENSPTRG00000008501	GAS8
16	89778906	89779394	0119_2428	89759675	89786482	ENSPTRG00000008501	GAS8
16	89778927	89779257	0872_2216	89759675	89786482	ENSPTRG00000008501	GAS8
16	89779094	89779405	0441_3927	89759675	89786482	ENSPTRG00000008501	GAS8
16	89779249	89779549	0358_7608	89759675	89786482	ENSPTRG00000008501	GAS8
16	89779252	89779623	0677_16469	89759675	89786482	ENSPTRG00000008501	GAS8
17	26887777	26888085	0874_3860	26857409	26929088	ENSPTRG00000008957	NSRP1
17	26887800	26888133	0285_9046	26857409	26929088	ENSPTRG00000008957	NSRP1
17	26887953	26888275	0768_32514	26857409	26929088	ENSPTRG00000008957	NSRP1
17	36856738	36857243	0018_4979	36850003	36923030	ENSPTRG00000008861	SLC5A10
17	36856750	36857161	0120_13909	36850003	36923030	ENSPTRG00000008861	SLC5A10
17	36856754	36857071	0251_5411	36850003	36923030	ENSPTRG00000008861	SLC5A10
17	36856787	36857100	0777_16186	36850003	36923030	ENSPTRG00000008861	SLC5A10
17	36856864	36857243	0228_9831	36850003	36923030	ENSPTRG00000008861	SLC5A10
17	37545679	37546491	0220_1848	37545821	37546038	ENSPTRG00000038751	none
17	37545695	37546677	0670_1388	37545821	37546038	ENSPTRG00000038751	none
17	37545737	37546464	0359_3235	37545821	37546038	ENSPTRG00000038751	none
17	46184241	46184586	0220_3853	46180263	46190349	ENSPTRG00000008762	RCVRN
17	46185118	46185920	0155_1816	46180263	46190349	ENSPTRG00000008762	RCVRN
17	46185134	46185772	0990_2552	46180263	46190349	ENSPTRG00000008762	RCVRN
17	46185159	46185698	0639_7896	46180263	46190349	ENSPTRG00000008762	RCVRN
17	46185167	46185504	0889_11349	46180263	46190349	ENSPTRG00000008762	RCVRN
17	46185403	46185784	0254_12212	46180263	46190349	ENSPTRG00000008762	RCVRN
17	71685582	71686295	0444_213	71470632	71948912	ENSPTRG00000009593	SLC39A11
17	71685585	71686165	0093_8889	71470632	71948912	ENSPTRG00000009593	SLC39A11
17	71685679	71686175	0303_3759	71470632	71948912	ENSPTRG00000009593	SLC39A11
17	71685686	71686309	0299_2772	71470632	71948912	ENSPTRG00000009593	SLC39A11
17	71685731	71686173	0585_3612	71470632	71948912	ENSPTRG00000009593	SLC39A11
17	71685751	71686051	0919_22941	71470632	71948912	ENSPTRG00000009593	SLC39A11
17	71685902	71687092	0614_4172	71470632	71948912	ENSPTRG00000009593	SLC39A11
17	71685903	71686753	0696_3086	71470632	71948912	ENSPTRG00000009593	SLC39A11
17	71685903	71686264	0980_11971	71470632	71948912	ENSPTRG00000009593	SLC39A11
17	71685907	71686318	0238_15964	71470632	71948912	ENSPTRG00000009593	SLC39A11
17	71685910	71686230	0635_9604	71470632	71948912	ENSPTRG00000009593	SLC39A11
17	71685916	71687442	0863_141	71470632	71948912	ENSPTRG00000009593	SLC39A11
17	71685945	71686302	0226_2534	71470632	71948912	ENSPTRG00000009593	SLC39A11
17	71685971	71686729	0329_2529	71470632	71948912	ENSPTRG00000009593	SLC39A11
17	71686030	71687091	0904_881	71470632	71948912	ENSPTRG00000009593	SLC39A11
17	71686031	71686910	0912_1734	71470632	71948912	ENSPTRG00000009593	SLC39A11
17	71686087	71687195	0236_4804	71470632	71948912	ENSPTRG00000009593	SLC39A11
17	71686192	71687093	0022_722	71470632	71948912	ENSPTRG00000009593	SLC39A11
17	71686310	71686759	0536_10581	71470632	71948912	ENSPTRG00000009593	SLC39A11
17	71686312	71687241	0456_56	71470632	71948912	ENSPTRG00000009593	SLC39A11
17	71686313	71686713	0274_1590	71470632	71948912	ENSPTRG00000009593	SLC39A11
17	71686314	71687458	0745_1284	71470632	71948912	ENSPTRG00000009593	SLC39A11
17	71686316	71688005	0677_644	71470632	71948912	ENSPTRG00000009593	SLC39A11
17	71686322	71686907	0237_3138	71470632	71948912	ENSPTRG00000009593	SLC39A11
17	71686322	71687072	0442_3381	71470632	71948912	ENSPTRG00000009593	SLC39A11
17	71686327	71686687	0875_3670	71470632	71948912	ENSPTRG00000009593	SLC39A11
17	71686338	71687153	0596_1050	71470632	71948912	ENSPTRG00000009593	SLC39A11
17	71686341	71686852	0654_2905	71470632	71948912	ENSPTRG00000009593	SLC39A11
17	71686351	71686710	0083_12064	71470632	71948912	ENSPTRG00000009593	SLC39A11
17	71686353	71686757	0663_3871	71470632	71948912	ENSPTRG00000009593	SLC39A11
17	71686357	71687828	0315_723	71470632	71948912	ENSPTRG00000009593	SLC39A11
17	71686371	71686731	0403_7505	71470632	71948912	ENSPTRG00000009593	SLC39A11
17	71686426	71686759	0040_6958	71470632	71948912	ENSPTRG00000009593	SLC39A11
17	71686612	71687448	0818_3483	71470632	71948912	ENSPTRG00000009593	SLC39A11
17	71686612	71686910	0712_7790	71470632	71948912	ENSPTRG00000009593	SLC39A11
17	71686619	71687102	0391_535	71470632	71948912	ENSPTRG00000009593	SLC39A11
17	71686633	71687239	0429_639	71470632	71948912	ENSPTRG00000009593	SLC39A11
17	71686761	71687241	0794_10278	71470632	71948912	ENSPTRG00000009593	SLC39A11
17	71686761	71687448	0240_4731	71470632	71948912	ENSPTRG00000009593	SLC39A11
17	71686761	71687102	0241_4583	71470632	71948912	ENSPTRG00000009593	SLC39A11
17	71686763	71687072	0203_18083	71470632	71948912	ENSPTRG00000009593	SLC39A11
17	71686766	71687998	0419_248	71470632	71948912	ENSPTRG00000009593	SLC39A11
17	71686767	71687650	0349_2177	71470632	71948912	ENSPTRG00000009593	SLC39A11
17	71686785	71687090	0154_15848	71470632	71948912	ENSPTRG00000009593	SLC39A11
17	71686887	71687241	0739_4055	71470632	71948912	ENSPTRG00000009593	SLC39A11
17	71686944	71687241	0930_5453	71470632	71948912	ENSPTRG00000009593	SLC39A11
17	71686951	71687987	0036_2094	71470632	71948912	ENSPTRG00000009593	SLC39A11
17	71686977	71687458	0180_4099	71470632	71948912	ENSPTRG00000009593	SLC39A11
17	71687094	71687458	0493_6818	71470632	71948912	ENSPTRG00000009593	SLC39A11
17	71687095	71688021	0852_3933	71470632	71948912	ENSPTRG00000009593	SLC39A11
17	71687098	71687592	0383_1614	71470632	71948912	ENSPTRG00000009593	SLC39A11
17	71687101	71687428	0964_10396	71470632	71948912	ENSPTRG00000009593	SLC39A11
17	71687158	71687971	0993_2150	71470632	71948912	ENSPTRG00000009593	SLC39A11
17	71687299	71687652	0953_11962	71470632	71948912	ENSPTRG00000009593	SLC39A11
17	71687302	71687617	0083_5794	71470632	71948912	ENSPTRG00000009593	SLC39A11
17	71687450	71688012	0536_3086	71470632	71948912	ENSPTRG00000009593	SLC39A11
17	71687450	71687806	0176_11900	71470632	71948912	ENSPTRG00000009593	SLC39A11
17	71687452	71687759	0986_3373	71470632	71948912	ENSPTRG00000009593	SLC39A11
17	71687467	71687971	0257_7277	71470632	71948912	ENSPTRG00000009593	SLC39A11
17	71687510	71687828	0408_20261	71470632	71948912	ENSPTRG00000009593	SLC39A11
17	71687510	71688002	0457_5308	71470632	71948912	ENSPTRG00000009593	SLC39A11
17	71687560	71687987	0368_8771	71470632	71948912	ENSPTRG00000009593	SLC39A11
17	71687657	71687971	0621_913	71470632	71948912	ENSPTRG00000009593	SLC39A11
17	71687657	71688012	0239_7237	71470632	71948912	ENSPTRG00000009593	SLC39A11
17	71687684	71688005	0765_5231	71470632	71948912	ENSPTRG00000009593	SLC39A11
17	71687722	71688012	0154_648	71470632	71948912	ENSPTRG00000009593	SLC39A11
17	71688311	71688724	0588_8759	71470632	71948912	ENSPTRG00000009593	SLC39A11
17	71688342	71688756	0655_6369	71470632	71948912	ENSPTRG00000009593	SLC39A11
17	71688459	71688759	0681_10510	71470632	71948912	ENSPTRG00000009593	SLC39A11
17	71688459	71688918	0087_530	71470632	71948912	ENSPTRG00000009593	SLC39A11
17	71688462	71688798	0022_1600	71470632	71948912	ENSPTRG00000009593	SLC39A11
17	71688485	71688774	0345_13464	71470632	71948912	ENSPTRG00000009593	SLC39A11
17	71688529	71688815	0374_7646	71470632	71948912	ENSPTRG00000009593	SLC39A11
17	71688530	71688910	0202_21385	71470632	71948912	ENSPTRG00000009593	SLC39A11
17	71688581	71688907	0738_479	71470632	71948912	ENSPTRG00000009593	SLC39A11
17	71688598	71688936	0528_3630	71470632	71948912	ENSPTRG00000009593	SLC39A11
17	71688619	71688924	0863_10571	71470632	71948912	ENSPTRG00000009593	SLC39A11
17	71688636	71689090	0810_788	71470632	71948912	ENSPTRG00000009593	SLC39A11
17	71688640	71688947	0550_9550	71470632	71948912	ENSPTRG00000009593	SLC39A11
17	71688667	71689055	0229_2655	71470632	71948912	ENSPTRG00000009593	SLC39A11
17	71688699	71689090	0392_6723	71470632	71948912	ENSPTRG00000009593	SLC39A11
17	71688762	71689090	0560_15677	71470632	71948912	ENSPTRG00000009593	SLC39A11
17	71690641	71691803	0975_1357	71470632	71948912	ENSPTRG00000009593	SLC39A11
17	71690644	71691946	0351_99	71470632	71948912	ENSPTRG00000009593	SLC39A11
17	71690665	71692257	0794_4423	71470632	71948912	ENSPTRG00000009593	SLC39A11
17	71690751	71691753	0989_1036	71470632	71948912	ENSPTRG00000009593	SLC39A11
17	71690759	71692151	0988_867	71470632	71948912	ENSPTRG00000009593	SLC39A11
17	71691207	71692106	0423_491	71470632	71948912	ENSPTRG00000009593	SLC39A11
17	71691573	71691954	0324_10928	71470632	71948912	ENSPTRG00000009593	SLC39A11
17	71691612	71691976	0862_13249	71470632	71948912	ENSPTRG00000009593	SLC39A11
17	71691616	71691944	0116_2340	71470632	71948912	ENSPTRG00000009593	SLC39A11
17	71691654	71691982	0401_24059	71470632	71948912	ENSPTRG00000009593	SLC39A11
17	71691670	71692106	0415_3094	71470632	71948912	ENSPTRG00000009593	SLC39A11
17	71691805	71692197	0007_1894	71470632	71948912	ENSPTRG00000009593	SLC39A11
17	71691805	71692109	0987_5086	71470632	71948912	ENSPTRG00000009593	SLC39A11
17	71691806	71692297	0728_1563	71470632	71948912	ENSPTRG00000009593	SLC39A11
17	71691839	71692258	0607_24018	71470632	71948912	ENSPTRG00000009593	SLC39A11
17	71691863	71692163	0991_3815	71470632	71948912	ENSPTRG00000009593	SLC39A11
17	71691958	71692259	0760_7992	71470632	71948912	ENSPTRG00000009593	SLC39A11
17	71715012	71715582	0100_4871	71470632	71948912	ENSPTRG00000009593	SLC39A11
17	71715147	71715604	0500_11982	71470632	71948912	ENSPTRG00000009593	SLC39A11
17	71715910	71716653	0110_5237	71470632	71948912	ENSPTRG00000009593	SLC39A11
17	71715924	71716842	0257_4291	71470632	71948912	ENSPTRG00000009593	SLC39A11
17	71715934	71716741	0392_3735	71470632	71948912	ENSPTRG00000009593	SLC39A11
17	71715962	71716621	0325_271	71470632	71948912	ENSPTRG00000009593	SLC39A11
17	71715967	71716395	0183_2234	71470632	71948912	ENSPTRG00000009593	SLC39A11
17	71715997	71716517	0326_4997	71470632	71948912	ENSPTRG00000009593	SLC39A11
17	71716004	71716828	0925_3403	71470632	71948912	ENSPTRG00000009593	SLC39A11
17	71716077	71716509	0168_2491	71470632	71948912	ENSPTRG00000009593	SLC39A11
17	71716077	71716404	0874_19968	71470632	71948912	ENSPTRG00000009593	SLC39A11
17	71716112	71716626	0816_18172	71470632	71948912	ENSPTRG00000009593	SLC39A11
17	71716158	71716512	0117_7134	71470632	71948912	ENSPTRG00000009593	SLC39A11
17	71716209	71716509	0918_6386	71470632	71948912	ENSPTRG00000009593	SLC39A11
17	71716257	71716697	0947_6106	71470632	71948912	ENSPTRG00000009593	SLC39A11
17	71717510	71717995	0806_1174	71470632	71948912	ENSPTRG00000009593	SLC39A11
17	71717642	71718006	0189_3469	71470632	71948912	ENSPTRG00000009593	SLC39A11
17	71717719	71718028	0401_1268	71470632	71948912	ENSPTRG00000009593	SLC39A11
17	71718725	71719154	0701_111	71470632	71948912	ENSPTRG00000009593	SLC39A11
17	71718736	71719060	0647_2434	71470632	71948912	ENSPTRG00000009593	SLC39A11
17	71718740	71719124	0088_10814	71470632	71948912	ENSPTRG00000009593	SLC39A11
17	71718753	71719177	0588_24743	71470632	71948912	ENSPTRG00000009593	SLC39A11
17	71718760	71719144	0601_7764	71470632	71948912	ENSPTRG00000009593	SLC39A11
17	71718770	71719108	0542_2417	71470632	71948912	ENSPTRG00000009593	SLC39A11
17	71718789	71719171	0168_3775	71470632	71948912	ENSPTRG00000009593	SLC39A11
17	71718808	71719121	0117_13056	71470632	71948912	ENSPTRG00000009593	SLC39A11
17	71718860	71719177	0393_1565	71470632	71948912	ENSPTRG00000009593	SLC39A11
17	71719471	71720124	0986_4966	71470632	71948912	ENSPTRG00000009593	SLC39A11
17	71719474	71720317	0477_8392	71470632	71948912	ENSPTRG00000009593	SLC39A11
17	71719480	71721008	0669_409	71470632	71948912	ENSPTRG00000009593	SLC39A11
17	71719506	71721270	0474_179	71470632	71948912	ENSPTRG00000009593	SLC39A11
17	71719519	71722481	0091_509	71470632	71948912	ENSPTRG00000009593	SLC39A11
17	71719545	71720475	0359_8612	71470632	71948912	ENSPTRG00000009593	SLC39A11
17	71719615	71720164	0029_4106	71470632	71948912	ENSPTRG00000009593	SLC39A11
17	71719626	71720741	0847_2098	71470632	71948912	ENSPTRG00000009593	SLC39A11
17	71719658	71721855	0221_3954	71470632	71948912	ENSPTRG00000009593	SLC39A11
17	71719712	71720468	0987_4876	71470632	71948912	ENSPTRG00000009593	SLC39A11
17	71719726	71721250	0592_4753	71470632	71948912	ENSPTRG00000009593	SLC39A11
17	71719740	71720765	0893_10422	71470632	71948912	ENSPTRG00000009593	SLC39A11
17	71719770	71722098	0254_2225	71470632	71948912	ENSPTRG00000009593	SLC39A11
17	71719793	71720466	0195_842	71470632	71948912	ENSPTRG00000009593	SLC39A11
17	71719818	71722465	0271_1957	71470632	71948912	ENSPTRG00000009593	SLC39A11
17	71719829	71721458	0684_2287	71470632	71948912	ENSPTRG00000009593	SLC39A11
17	71719900	71721260	0602_4001	71470632	71948912	ENSPTRG00000009593	SLC39A11
17	71719908	71720365	0047_659	71470632	71948912	ENSPTRG00000009593	SLC39A11
17	71719923	71721017	0585_4276	71470632	71948912	ENSPTRG00000009593	SLC39A11
17	71719956	71721917	0278_1825	71470632	71948912	ENSPTRG00000009593	SLC39A11
17	71719958	71720340	0472_1206	71470632	71948912	ENSPTRG00000009593	SLC39A11
17	71720004	71721148	0100_92	71470632	71948912	ENSPTRG00000009593	SLC39A11
17	71720064	71722431	0802_1012	71470632	71948912	ENSPTRG00000009593	SLC39A11
17	71720082	71720427	0382_1609	71470632	71948912	ENSPTRG00000009593	SLC39A11
17	71720121	71720421	0606_7875	71470632	71948912	ENSPTRG00000009593	SLC39A11
17	71720128	71720622	0203_3962	71470632	71948912	ENSPTRG00000009593	SLC39A11
17	71720163	71721997	0186_3346	71470632	71948912	ENSPTRG00000009593	SLC39A11
17	71720182	71720759	0520_7155	71470632	71948912	ENSPTRG00000009593	SLC39A11
17	71720205	71720583	0189_6544	71470632	71948912	ENSPTRG00000009593	SLC39A11
17	71720228	71720846	0735_30	71470632	71948912	ENSPTRG00000009593	SLC39A11
17	71720272	71721765	0869_910	71470632	71948912	ENSPTRG00000009593	SLC39A11
17	71720272	71721270	0607_2644	71470632	71948912	ENSPTRG00000009593	SLC39A11
17	71720279	71720584	0301_20585	71470632	71948912	ENSPTRG00000009593	SLC39A11
17	71720358	71722417	0477_1052	71470632	71948912	ENSPTRG00000009593	SLC39A11
17	71720386	71721410	0047_546	71470632	71948912	ENSPTRG00000009593	SLC39A11
17	71720391	71720754	0971_983	71470632	71948912	ENSPTRG00000009593	SLC39A11
17	71720400	71722238	0486_2172	71470632	71948912	ENSPTRG00000009593	SLC39A11
17	71720434	71721270	0782_2604	71470632	71948912	ENSPTRG00000009593	SLC39A11
17	71720434	71721774	0632_1980	71470632	71948912	ENSPTRG00000009593	SLC39A11
17	71720438	71721508	0665_4184	71470632	71948912	ENSPTRG00000009593	SLC39A11
17	71720457	71721204	0525_962	71470632	71948912	ENSPTRG00000009593	SLC39A11
17	71720558	71721054	0032_6276	71470632	71948912	ENSPTRG00000009593	SLC39A11
17	71720575	71721590	0195_1221	71470632	71948912	ENSPTRG00000009593	SLC39A11
17	71720598	71721400	0696_155	71470632	71948912	ENSPTRG00000009593	SLC39A11
17	71720678	71721456	0229_4768	71470632	71948912	ENSPTRG00000009593	SLC39A11
17	71720789	71721463	0818_791	71470632	71948912	ENSPTRG00000009593	SLC39A11
17	71720831	71722231	0500_852	71470632	71948912	ENSPTRG00000009593	SLC39A11
17	71720959	71721627	0373_10072	71470632	71948912	ENSPTRG00000009593	SLC39A11
17	71721010	71721385	0893_18312	71470632	71948912	ENSPTRG00000009593	SLC39A11
17	71721015	71721953	0093_371	71470632	71948912	ENSPTRG00000009593	SLC39A11
17	71721060	71721858	0429_1340	71470632	71948912	ENSPTRG00000009593	SLC39A11
17	71721124	71721424	0895_20922	71470632	71948912	ENSPTRG00000009593	SLC39A11
17	71721151	71721856	0100_4049	71470632	71948912	ENSPTRG00000009593	SLC39A11
17	71721247	71721636	0107_15915	71470632	71948912	ENSPTRG00000009593	SLC39A11
17	71721276	71721769	0345_7792	71470632	71948912	ENSPTRG00000009593	SLC39A11
17	71721291	71722173	0746_3940	71470632	71948912	ENSPTRG00000009593	SLC39A11
17	71721319	71721855	0969_11613	71470632	71948912	ENSPTRG00000009593	SLC39A11
17	71721878	71722190	0452_14019	71470632	71948912	ENSPTRG00000009593	SLC39A11
17	71806347	71807120	0950_634	71470632	71948912	ENSPTRG00000009593	SLC39A11
17	71806349	71807224	0355_977	71470632	71948912	ENSPTRG00000009593	SLC39A11
17	71806397	71807283	0952_990	71470632	71948912	ENSPTRG00000009593	SLC39A11
17	71806760	71807119	0475_7479	71470632	71948912	ENSPTRG00000009593	SLC39A11
17	71808300	71808684	0237_7226	71470632	71948912	ENSPTRG00000009593	SLC39A11
17	72270617	72270973	0600_3279	72202194	72511980	ENSPTRG00000009600	SDK2
17	72270617	72270931	0940_6739	72202194	72511980	ENSPTRG00000009600	SDK2
17	72270643	72270973	0987_5175	72202194	72511980	ENSPTRG00000009600	SDK2
17	76085753	76086197	0661_1844	76068807	76202408	ENSPTRG00000009696	SEC14L1
17	76085772	76086101	0370_5862	76068807	76202408	ENSPTRG00000009696	SEC14L1
17	76085836	76086135	0227_22800	76068807	76202408	ENSPTRG00000009696	SEC14L1
17	76085844	76086184	0901_11999	76068807	76202408	ENSPTRG00000009696	SEC14L1
18	6986485	6988016	0326_417	6975422	7046170	ENSPTRG00000009860	PPP4R1
18	6986643	6988076	0083_2934	6975422	7046170	ENSPTRG00000009860	PPP4R1
18	6986730	6988010	0527_1192	6975422	7046170	ENSPTRG00000009860	PPP4R1
18	6986833	6987542	0734_2764	6975422	7046170	ENSPTRG00000009860	PPP4R1
18	6986848	6987409	0158_3315	6975422	7046170	ENSPTRG00000009860	PPP4R1
18	6986918	6988061	0874_2800	6975422	7046170	ENSPTRG00000009860	PPP4R1
18	6986937	6987361	0895_7099	6975422	7046170	ENSPTRG00000009860	PPP4R1
18	6986982	6987638	0487_1185	6975422	7046170	ENSPTRG00000009860	PPP4R1
18	6987135	6988050	0930_4292	6975422	7046170	ENSPTRG00000009860	PPP4R1
18	6987250	6987886	0425_3076	6975422	7046170	ENSPTRG00000009860	PPP4R1
18	6987272	6988064	0875_2275	6975422	7046170	ENSPTRG00000009860	PPP4R1
18	6987383	6988036	0838_5134	6975422	7046170	ENSPTRG00000009860	PPP4R1
18	6987527	6988023	0319_7408	6975422	7046170	ENSPTRG00000009860	PPP4R1
18	6987534	6987968	0971_12239	6975422	7046170	ENSPTRG00000009860	PPP4R1
18	6987615	6988071	0734_1834	6975422	7046170	ENSPTRG00000009860	PPP4R1
18	6987640	6988015	0839_3744	6975422	7046170	ENSPTRG00000009860	PPP4R1
18	6987695	6988020	0487_7332	6975422	7046170	ENSPTRG00000009860	PPP4R1
18	6988129	6988837	0194_3364	6975422	7046170	ENSPTRG00000009860	PPP4R1
18	6988133	6988551	0986_8975	6975422	7046170	ENSPTRG00000009860	PPP4R1
18	6988135	6988460	0274_21320	6975422	7046170	ENSPTRG00000009860	PPP4R1
18	6988153	6988613	0875_817	6975422	7046170	ENSPTRG00000009860	PPP4R1
18	6988155	6988493	0740_7959	6975422	7046170	ENSPTRG00000009860	PPP4R1
18	6988162	6989353	0636_5259	6975422	7046170	ENSPTRG00000009860	PPP4R1
18	6988163	6988535	0469_5807	6975422	7046170	ENSPTRG00000009860	PPP4R1
18	6988165	6988792	0531_9540	6975422	7046170	ENSPTRG00000009860	PPP4R1
18	6988166	6989195	0626_9562	6975422	7046170	ENSPTRG00000009860	PPP4R1
18	6988167	6988681	0773_6246	6975422	7046170	ENSPTRG00000009860	PPP4R1
18	6988168	6989499	0591_1250	6975422	7046170	ENSPTRG00000009860	PPP4R1
18	6988168	6988921	0014_9577	6975422	7046170	ENSPTRG00000009860	PPP4R1
18	6988177	6989058	0836_7798	6975422	7046170	ENSPTRG00000009860	PPP4R1
18	6988191	6988595	0425_17868	6975422	7046170	ENSPTRG00000009860	PPP4R1
18	6988219	6989261	0199_1952	6975422	7046170	ENSPTRG00000009860	PPP4R1
18	6988287	6989007	0573_3260	6975422	7046170	ENSPTRG00000009860	PPP4R1
18	6988486	6988797	0973_6884	6975422	7046170	ENSPTRG00000009860	PPP4R1
18	6988686	6989047	0669_1149	6975422	7046170	ENSPTRG00000009860	PPP4R1
18	6988699	6989207	0373_786	6975422	7046170	ENSPTRG00000009860	PPP4R1
18	6988904	6989336	0398_664	6975422	7046170	ENSPTRG00000009860	PPP4R1
18	6989074	6989478	0573_5700	6975422	7046170	ENSPTRG00000009860	PPP4R1
18	13550942	13551242	0976_7570	13439981	13598648	ENSPTRG00000009834	MYOM1
18	13550990	13551455	0050_5384	13439981	13598648	ENSPTRG00000009834	MYOM1
18	13550990	13551330	0965_12366	13439981	13598648	ENSPTRG00000009834	MYOM1
18	13550998	13551601	0157_905	13439981	13598648	ENSPTRG00000009834	MYOM1
18	13551097	13552816	0958_215	13439981	13598648	ENSPTRG00000009834	MYOM1
18	13551097	13551453	0968_4306	13439981	13598648	ENSPTRG00000009834	MYOM1
18	13551148	13551455	0625_7052	13439981	13598648	ENSPTRG00000009834	MYOM1
18	13551189	13551606	0965_3685	13439981	13598648	ENSPTRG00000009834	MYOM1
18	13551306	13551606	0076_11793	13439981	13598648	ENSPTRG00000009834	MYOM1
18	13551308	13552369	0274_249	13439981	13598648	ENSPTRG00000009834	MYOM1
18	13551316	13552108	0440_826	13439981	13598648	ENSPTRG00000009834	MYOM1
18	13551348	13552826	0978_61	13439981	13598648	ENSPTRG00000009834	MYOM1
18	13551457	13552112	0543_318	13439981	13598648	ENSPTRG00000009834	MYOM1
18	13551457	13552369	0717_737	13439981	13598648	ENSPTRG00000009834	MYOM1
18	13551458	13552493	0228_1426	13439981	13598648	ENSPTRG00000009834	MYOM1
18	13551964	13552260	0333_23484	13439981	13598648	ENSPTRG00000009834	MYOM1
18	13551966	13552323	0860_6623	13439981	13598648	ENSPTRG00000009834	MYOM1
18	13552115	13552826	0789_4016	13439981	13598648	ENSPTRG00000009834	MYOM1
18	13552115	13552984	0706_1049	13439981	13598648	ENSPTRG00000009834	MYOM1
18	13552117	13552739	0115_2471	13439981	13598648	ENSPTRG00000009834	MYOM1
18	13552186	13552826	0860_5154	13439981	13598648	ENSPTRG00000009834	MYOM1
18	13552329	13552823	0600_4090	13439981	13598648	ENSPTRG00000009834	MYOM1
18	13552373	13552975	0309_7430	13439981	13598648	ENSPTRG00000009834	MYOM1
18	13552374	13552757	0262_3079	13439981	13598648	ENSPTRG00000009834	MYOM1
18	13552388	13552846	0542_7594	13439981	13598648	ENSPTRG00000009834	MYOM1
18	13552506	13552993	0915_401	13439981	13598648	ENSPTRG00000009834	MYOM1
18	13552506	13552847	0132_5955	13439981	13598648	ENSPTRG00000009834	MYOM1
18	13552507	13552812	0390_14651	13439981	13598648	ENSPTRG00000009834	MYOM1
18	13552529	13552832	0211_7066	13439981	13598648	ENSPTRG00000009834	MYOM1
18	13552593	13552997	0241_6505	13439981	13598648	ENSPTRG00000009834	MYOM1
18	13552594	13552901	0367_13362	13439981	13598648	ENSPTRG00000009834	MYOM1
18	13552610	13552982	0795_15087	13439981	13598648	ENSPTRG00000009834	MYOM1
18	13552611	13552925	0262_2980	13439981	13598648	ENSPTRG00000009834	MYOM1
18	13552626	13552954	0944_16093	13439981	13598648	ENSPTRG00000009834	MYOM1
18	13552679	13552998	0543_725	13439981	13598648	ENSPTRG00000009834	MYOM1
18	13552852	13553202	0063_3773	13439981	13598648	ENSPTRG00000009834	MYOM1
18	44590494	44593645	0545_168	44554901	44786412	ENSPTRG00000010009	CTIF
18	44590504	44591239	0037_2191	44554901	44786412	ENSPTRG00000010009	CTIF
18	44590508	44594404	0428_302	44554901	44786412	ENSPTRG00000010009	CTIF
18	44590509	44592767	0798_1459	44554901	44786412	ENSPTRG00000010009	CTIF
18	44590520	44590923	0362_1945	44554901	44786412	ENSPTRG00000010009	CTIF
18	44590524	44590843	0117_1820	44554901	44786412	ENSPTRG00000010009	CTIF
18	44590529	44594034	0335_682	44554901	44786412	ENSPTRG00000010009	CTIF
18	44590531	44592261	0534_539	44554901	44786412	ENSPTRG00000010009	CTIF
18	44590537	44591072	0887_1578	44554901	44786412	ENSPTRG00000010009	CTIF
18	44590542	44590972	0034_2522	44554901	44786412	ENSPTRG00000010009	CTIF
18	44590543	44591887	0821_2706	44554901	44786412	ENSPTRG00000010009	CTIF
18	44590555	44593008	0492_945	44554901	44786412	ENSPTRG00000010009	CTIF
18	44590571	44592091	0006_6500	44554901	44786412	ENSPTRG00000010009	CTIF
18	44590578	44591756	0393_8252	44554901	44786412	ENSPTRG00000010009	CTIF
18	44590581	44591583	0401_4844	44554901	44786412	ENSPTRG00000010009	CTIF
18	44590583	44591274	0586_88	44554901	44786412	ENSPTRG00000010009	CTIF
18	44590584	44592611	0250_995	44554901	44786412	ENSPTRG00000010009	CTIF
18	44590601	44593445	0308_801	44554901	44786412	ENSPTRG00000010009	CTIF
18	44590659	44592018	0230_1931	44554901	44786412	ENSPTRG00000010009	CTIF
18	44590750	44593289	0443_520	44554901	44786412	ENSPTRG00000010009	CTIF
18	44590759	44591925	0562_849	44554901	44786412	ENSPTRG00000010009	CTIF
18	44590778	44592761	0612_515	44554901	44786412	ENSPTRG00000010009	CTIF
18	44590780	44592141	0705_2919	44554901	44786412	ENSPTRG00000010009	CTIF
18	44590845	44592555	0512_3612	44554901	44786412	ENSPTRG00000010009	CTIF
18	44590923	44594384	0924_915	44554901	44786412	ENSPTRG00000010009	CTIF
18	44590946	44591929	0573_998	44554901	44786412	ENSPTRG00000010009	CTIF
18	44590952	44592408	0987_679	44554901	44786412	ENSPTRG00000010009	CTIF
18	44590983	44593649	0473_1378	44554901	44786412	ENSPTRG00000010009	CTIF
18	44591107	44593941	0055_154	44554901	44786412	ENSPTRG00000010009	CTIF
18	44591161	44591736	0276_3243	44554901	44786412	ENSPTRG00000010009	CTIF
18	44591186	44592645	0582_325	44554901	44786412	ENSPTRG00000010009	CTIF
18	44591243	44593645	0893_2080	44554901	44786412	ENSPTRG00000010009	CTIF
18	44591424	44594378	0586_63	44554901	44786412	ENSPTRG00000010009	CTIF
18	44591425	44592286	0935_1025	44554901	44786412	ENSPTRG00000010009	CTIF
18	44591504	44591897	0429_2018	44554901	44786412	ENSPTRG00000010009	CTIF
18	44591582	44591961	0028_4184	44554901	44786412	ENSPTRG00000010009	CTIF
18	44591654	44592566	0401_943	44554901	44786412	ENSPTRG00000010009	CTIF
18	44591706	44592500	0701_14079	44554901	44786412	ENSPTRG00000010009	CTIF
18	44591778	44593649	0781_1227	44554901	44786412	ENSPTRG00000010009	CTIF
18	44591778	44592765	0693_5168	44554901	44786412	ENSPTRG00000010009	CTIF
18	44591786	44594052	0549_149	44554901	44786412	ENSPTRG00000010009	CTIF
18	44591803	44593026	0177_3519	44554901	44786412	ENSPTRG00000010009	CTIF
18	44591807	44594380	0791_1049	44554901	44786412	ENSPTRG00000010009	CTIF
18	44591931	44593468	0821_1518	44554901	44786412	ENSPTRG00000010009	CTIF
18	44591972	44592269	0429_635	44554901	44786412	ENSPTRG00000010009	CTIF
18	44592028	44593621	0703_3367	44554901	44786412	ENSPTRG00000010009	CTIF
18	44592116	44594396	0769_2313	44554901	44786412	ENSPTRG00000010009	CTIF
18	44592138	44592997	0006_11767	44554901	44786412	ENSPTRG00000010009	CTIF
18	44592192	44594073	0028_549	44554901	44786412	ENSPTRG00000010009	CTIF
18	44592263	44593612	0573_1247	44554901	44786412	ENSPTRG00000010009	CTIF
18	44592317	44593355	0705_1138	44554901	44786412	ENSPTRG00000010009	CTIF
18	44592323	44594280	0313_388	44554901	44786412	ENSPTRG00000010009	CTIF
18	44592357	44592762	0147_1043	44554901	44786412	ENSPTRG00000010009	CTIF
18	44592385	44592970	0183_3651	44554901	44786412	ENSPTRG00000010009	CTIF
18	44592390	44593197	0063_1861	44554901	44786412	ENSPTRG00000010009	CTIF
18	44592415	44593614	0937_832	44554901	44786412	ENSPTRG00000010009	CTIF
18	44592422	44593049	0935_4327	44554901	44786412	ENSPTRG00000010009	CTIF
18	44592506	44593299	0429_701	44554901	44786412	ENSPTRG00000010009	CTIF
18	44592512	44593583	0679_1264	44554901	44786412	ENSPTRG00000010009	CTIF
18	44592568	44593248	0987_990	44554901	44786412	ENSPTRG00000010009	CTIF
18	44592616	44594371	0050_862	44554901	44786412	ENSPTRG00000010009	CTIF
18	44592621	44593041	0097_3898	44554901	44786412	ENSPTRG00000010009	CTIF
18	44592621	44592936	0351_13495	44554901	44786412	ENSPTRG00000010009	CTIF
18	44592627	44593388	0069_5347	44554901	44786412	ENSPTRG00000010009	CTIF
18	44592653	44593021	0175_15895	44554901	44786412	ENSPTRG00000010009	CTIF
18	44592717	44594040	0250_7185	44554901	44786412	ENSPTRG00000010009	CTIF
18	44592777	44593453	0531_2058	44554901	44786412	ENSPTRG00000010009	CTIF
18	44592790	44593395	0136_866	44554901	44786412	ENSPTRG00000010009	CTIF
18	44592790	44593645	0582_172	44554901	44786412	ENSPTRG00000010009	CTIF
18	44592810	44593535	0690_5297	44554901	44786412	ENSPTRG00000010009	CTIF
18	44592900	44593395	0142_1175	44554901	44786412	ENSPTRG00000010009	CTIF
18	44592924	44594396	0084_806	44554901	44786412	ENSPTRG00000010009	CTIF
18	44593012	44593593	0183_4098	44554901	44786412	ENSPTRG00000010009	CTIF
18	44593076	44594132	0935_50	44554901	44786412	ENSPTRG00000010009	CTIF
18	44593083	44594394	0815_1852	44554901	44786412	ENSPTRG00000010009	CTIF
18	44593242	44593538	0519_1525	44554901	44786412	ENSPTRG00000010009	CTIF
18	44593259	44593631	0054_5842	44554901	44786412	ENSPTRG00000010009	CTIF
18	44593324	44594384	0258_602	44554901	44786412	ENSPTRG00000010009	CTIF
18	44593429	44594283	0443_4825	44554901	44786412	ENSPTRG00000010009	CTIF
18	44593429	44594382	0177_2308	44554901	44786412	ENSPTRG00000010009	CTIF
18	44593619	44594390	0930_11521	44554901	44786412	ENSPTRG00000010009	CTIF
18	44593627	44594059	0396_6521	44554901	44786412	ENSPTRG00000010009	CTIF
18	44593633	44594271	0356_1923	44554901	44786412	ENSPTRG00000010009	CTIF
18	44593635	44594006	0183_8425	44554901	44786412	ENSPTRG00000010009	CTIF
18	44593645	44594206	0750_1104	44554901	44786412	ENSPTRG00000010009	CTIF
18	44593645	44593976	0849_3409	44554901	44786412	ENSPTRG00000010009	CTIF
18	44593649	44594111	0489_5842	44554901	44786412	ENSPTRG00000010009	CTIF
18	44593668	44594051	0089_12587	44554901	44786412	ENSPTRG00000010009	CTIF
18	44593695	44594371	0228_3616	44554901	44786412	ENSPTRG00000010009	CTIF
18	44593715	44594286	0562_6125	44554901	44786412	ENSPTRG00000010009	CTIF
18	44593754	44594132	0473_18785	44554901	44786412	ENSPTRG00000010009	CTIF
18	44593834	44594212	0235_672	44554901	44786412	ENSPTRG00000010009	CTIF
18	44593911	44594215	0623_7081	44554901	44786412	ENSPTRG00000010009	CTIF
18	44593922	44594346	0076_5940	44554901	44786412	ENSPTRG00000010009	CTIF
18	44593927	44594275	0917_10807	44554901	44786412	ENSPTRG00000010009	CTIF
18	44593975	44594378	0998_2672	44554901	44786412	ENSPTRG00000010009	CTIF
18	44594003	44594352	0706_9138	44554901	44786412	ENSPTRG00000010009	CTIF
18	44594062	44594375	0638_17280	44554901	44786412	ENSPTRG00000010009	CTIF
18	47353269	47354200	0921_4116	47321729	47495071	ENSPTRG00000039669	none
18	47353283	47353671	0987_2361	47321729	47495071	ENSPTRG00000039669	none
18	47353384	47353680	0601_9859	47321729	47495071	ENSPTRG00000039669	none
18	47353385	47353811	0309_4483	47321729	47495071	ENSPTRG00000039669	none
18	47353450	47354006	0157_8398	47321729	47495071	ENSPTRG00000039669	none
18	47353668	47353985	0401_3903	47321729	47495071	ENSPTRG00000039669	none
18	47353702	47354085	0315_9571	47321729	47495071	ENSPTRG00000039669	none
18	47353864	47354217	0418_4564	47321729	47495071	ENSPTRG00000039669	none
19	21636018	21636388	0385_2094	21604277	21640118	ENSPTRG00000010752	none
19	21636097	21636414	0291_15914	21604277	21640118	ENSPTRG00000010752	none
19	21636424	21637290	0470_399	21604277	21640118	ENSPTRG00000010752	none
19	21636474	21636809	0385_5677	21604277	21640118	ENSPTRG00000010752	none
19	21690666	21691218	0366_1256	21673680	21721883	ENSPTRG00000023948	none
19	21691749	21692419	0851_2369	21673680	21721883	ENSPTRG00000023948	none
19	21691757	21692719	0937_3165	21673680	21721883	ENSPTRG00000023948	none
19	21691767	21692189	0429_1148	21673680	21721883	ENSPTRG00000023948	none
19	21691847	21692620	0803_8556	21673680	21721883	ENSPTRG00000023948	none
19	21691847	21692261	0754_2415	21673680	21721883	ENSPTRG00000023948	none
19	21701864	21702649	0947_5099	21673680	21721883	ENSPTRG00000023948	none
19	21703575	21704345	0981_244	21673680	21721883	ENSPTRG00000023948	none
19	35652913	35653214	0994_11623	35468817	35654428	ENSPTRG00000010786	ZNF536
19	43756850	43757156	0724_5264	43641486	43799770	ENSPTRG00000010931	RYR1
19	43756869	43757176	0353_7410	43641486	43799770	ENSPTRG00000010931	RYR1
19	54159493	54159863	0301_11142	54145880	54201745	ENSPTRG00000011286	TRPM4
19	54159524	54159894	0548_1785	54145880	54201745	ENSPTRG00000011286	TRPM4
19	54159540	54159866	0262_4767	54145880	54201745	ENSPTRG00000011286	TRPM4
19	54160341	54160654	0954_5717	54145880	54201745	ENSPTRG00000011286	TRPM4
20	13942258	13942957	0621_91	13838711	13987033	ENSPTRG00000023324	SEL1L2
20	13942273	13942573	0958_2045	13838711	13987033	ENSPTRG00000023324	SEL1L2
20	13942289	13943279	0987_707	13838711	13987033	ENSPTRG00000023324	SEL1L2
20	13942355	13943123	0607_15229	13838711	13987033	ENSPTRG00000023324	SEL1L2
20	13942424	13942882	0275_10025	13838711	13987033	ENSPTRG00000023324	SEL1L2
20	13942426	13943200	0403_3045	13838711	13987033	ENSPTRG00000023324	SEL1L2
20	13942439	13942981	0573_2418	13838711	13987033	ENSPTRG00000023324	SEL1L2
20	13942527	13942890	0188_1926	13838711	13987033	ENSPTRG00000023324	SEL1L2
20	13942571	13942955	0854_4802	13838711	13987033	ENSPTRG00000023324	SEL1L2
20	13942719	13943107	0574_1225	13838711	13987033	ENSPTRG00000023324	SEL1L2
20	13942724	13943065	0271_19306	13838711	13987033	ENSPTRG00000023324	SEL1L2
20	13942744	13943092	0378_5045	13838711	13987033	ENSPTRG00000023324	SEL1L2
20	13942808	13943108	0241_1597	13838711	13987033	ENSPTRG00000023324	SEL1L2
20	13943390	13943915	0987_5864	13838711	13987033	ENSPTRG00000023324	SEL1L2
20	25715544	25716288	0148_1153	25620449	25762245	ENSPTRG00000013342	NINL
20	25715555	25716198	0700_560	25620449	25762245	ENSPTRG00000013342	NINL
20	25715556	25715984	0866_5264	25620449	25762245	ENSPTRG00000013342	NINL
20	25715594	25716162	0252_1604	25620449	25762245	ENSPTRG00000013342	NINL
20	25715604	25715963	0644_7864	25620449	25762245	ENSPTRG00000013342	NINL
20	25715614	25716280	0378_1875	25620449	25762245	ENSPTRG00000013342	NINL
20	25717022	25718143	0530_2225	25717508	25717611	ENSPTRG00000037688	none
20	25717022	25718143	0530_2225	25620449	25762245	ENSPTRG00000013342	NINL
20	25717129	25717861	0882_7505	25717508	25717611	ENSPTRG00000037688	none
20	25717129	25717861	0882_7505	25620449	25762245	ENSPTRG00000013342	NINL
20	25717243	25718134	0184_302	25717508	25717611	ENSPTRG00000037688	none
20	25717243	25718134	0184_302	25620449	25762245	ENSPTRG00000013342	NINL
20	25717296	25718081	0572_4906	25717508	25717611	ENSPTRG00000037688	none
20	25717296	25718081	0572_4906	25620449	25762245	ENSPTRG00000013342	NINL
20	25720355	25721010	0649_1451	25620449	25762245	ENSPTRG00000013342	NINL
20	39835135	39835454	0056_11176	39019134	40149568	ENSPTRG00000013505	PTPRT
20	39835153	39835474	0869_5037	39019134	40149568	ENSPTRG00000013505	PTPRT
20	40991435	40992228	0695_5869	40879225	41037094	ENSPTRG00000013512	TOX2
20	40991447	40992437	0950_6244	40879225	41037094	ENSPTRG00000013512	TOX2
20	40991583	40992276	0563_7154	40879225	41037094	ENSPTRG00000013512	TOX2
20	40991584	40993062	0782_907	40879225	41037094	ENSPTRG00000013512	TOX2
20	40991584	40992441	0221_1204	40879225	41037094	ENSPTRG00000013512	TOX2
20	40991594	40992359	0840_302	40879225	41037094	ENSPTRG00000013512	TOX2
20	40991604	40992227	0590_2154	40879225	41037094	ENSPTRG00000013512	TOX2
20	40991804	40992585	0307_5093	40879225	41037094	ENSPTRG00000013512	TOX2
20	40991815	40992267	0759_6309	40879225	41037094	ENSPTRG00000013512	TOX2
20	40991821	40992227	0192_3627	40879225	41037094	ENSPTRG00000013512	TOX2
20	40991951	40992733	0970_414	40879225	41037094	ENSPTRG00000013512	TOX2
20	40992027	40992441	0601_1631	40879225	41037094	ENSPTRG00000013512	TOX2
20	40992079	40992441	0507_2629	40879225	41037094	ENSPTRG00000013512	TOX2
20	40992084	40993138	0805_12164	40879225	41037094	ENSPTRG00000013512	TOX2
20	40992087	40992412	0489_8827	40879225	41037094	ENSPTRG00000013512	TOX2
20	40992103	40992428	0330_3920	40879225	41037094	ENSPTRG00000013512	TOX2
20	40992134	40993270	0490_779	40879225	41037094	ENSPTRG00000013512	TOX2
20	40992141	40992441	0285_16933	40879225	41037094	ENSPTRG00000013512	TOX2
20	40992232	40992615	0024_7566	40879225	41037094	ENSPTRG00000013512	TOX2
20	40992238	40993134	0633_157	40879225	41037094	ENSPTRG00000013512	TOX2
20	40992255	40993055	0724_2803	40879225	41037094	ENSPTRG00000013512	TOX2
20	40992292	40992616	0741_2227	40879225	41037094	ENSPTRG00000013512	TOX2
20	40992293	40992733	0631_6896	40879225	41037094	ENSPTRG00000013512	TOX2
20	40992301	40993281	0448_1439	40879225	41037094	ENSPTRG00000013512	TOX2
20	40992460	40992783	0232_11328	40879225	41037094	ENSPTRG00000013512	TOX2
20	40992489	40993123	0385_1633	40879225	41037094	ENSPTRG00000013512	TOX2
20	40992504	40993046	0293_11605	40879225	41037094	ENSPTRG00000013512	TOX2
20	40992597	40992897	0297_34042	40879225	41037094	ENSPTRG00000013512	TOX2
20	40992913	40993213	0878_15817	40879225	41037094	ENSPTRG00000013512	TOX2
20	55628694	55629578	0339_7907	55602607	55658097	ENSPTRG00000013672	VAPB
20	55628807	55629224	0067_15801	55602607	55658097	ENSPTRG00000013672	VAPB
20	55628828	55630009	0846_4101	55602607	55658097	ENSPTRG00000013672	VAPB
20	55628842	55629610	0508_3082	55602607	55658097	ENSPTRG00000013672	VAPB
20	55628972	55629661	0794_5184	55602607	55658097	ENSPTRG00000013672	VAPB
20	55629051	55629794	0990_1894	55602607	55658097	ENSPTRG00000013672	VAPB
20	55629085	55629396	0060_6057	55602607	55658097	ENSPTRG00000013672	VAPB
20	55629206	55629958	0540_2797	55602607	55658097	ENSPTRG00000013672	VAPB
20	55629405	55629955	0100_3214	55602607	55658097	ENSPTRG00000013672	VAPB
20	55629417	55629729	0060_6576	55602607	55658097	ENSPTRG00000013672	VAPB
20	55629561	55629984	0117_10988	55602607	55658097	ENSPTRG00000013672	VAPB
21	7534672	7536052	0400_2533	7434730	7976005	ENSPTRG00000013803	NCAM2
21	7534701	7536218	0947_6032	7434730	7976005	ENSPTRG00000013803	NCAM2
21	7534701	7536396	0908_1012	7434730	7976005	ENSPTRG00000013803	NCAM2
21	7534768	7535364	0940_4650	7434730	7976005	ENSPTRG00000013803	NCAM2
21	7534797	7536963	0120_6683	7434730	7976005	ENSPTRG00000013803	NCAM2
21	7534865	7535473	0865_598	7434730	7976005	ENSPTRG00000013803	NCAM2
21	7534965	7537639	0147_309	7434730	7976005	ENSPTRG00000013803	NCAM2
21	7534991	7535290	0833_31627	7434730	7976005	ENSPTRG00000013803	NCAM2
21	7535091	7536265	0982_99	7434730	7976005	ENSPTRG00000013803	NCAM2
21	7535139	7535895	0691_141	7434730	7976005	ENSPTRG00000013803	NCAM2
21	7535141	7537510	0833_1438	7434730	7976005	ENSPTRG00000013803	NCAM2
21	7535151	7537796	0305_665	7434730	7976005	ENSPTRG00000013803	NCAM2
21	7535373	7536154	0250_463	7434730	7976005	ENSPTRG00000013803	NCAM2
21	7535486	7536593	0778_3059	7434730	7976005	ENSPTRG00000013803	NCAM2
21	7535529	7537476	0678_495	7434730	7976005	ENSPTRG00000013803	NCAM2
21	7535605	7535935	0538_1977	7434730	7976005	ENSPTRG00000013803	NCAM2
21	7535636	7535978	0853_3563	7434730	7976005	ENSPTRG00000013803	NCAM2
21	7535663	7537315	0236_3951	7434730	7976005	ENSPTRG00000013803	NCAM2
21	7535672	7537156	0665_5380	7434730	7976005	ENSPTRG00000013803	NCAM2
21	7535752	7536233	0668_7421	7434730	7976005	ENSPTRG00000013803	NCAM2
21	7535789	7536898	0402_3184	7434730	7976005	ENSPTRG00000013803	NCAM2
21	7535899	7536695	0691_2201	7434730	7976005	ENSPTRG00000013803	NCAM2
21	7536089	7537709	0400_1269	7434730	7976005	ENSPTRG00000013803	NCAM2
21	7536118	7536468	0309_4531	7434730	7976005	ENSPTRG00000013803	NCAM2
21	7536138	7536788	0474_3145	7434730	7976005	ENSPTRG00000013803	NCAM2
21	7536168	7537200	0107_503	7434730	7976005	ENSPTRG00000013803	NCAM2
21	7536267	7536906	0942_2593	7434730	7976005	ENSPTRG00000013803	NCAM2
21	7536277	7537208	0488_6497	7434730	7976005	ENSPTRG00000013803	NCAM2
21	7536326	7537158	0315_4528	7434730	7976005	ENSPTRG00000013803	NCAM2
21	7536334	7536897	0309_254	7434730	7976005	ENSPTRG00000013803	NCAM2
21	7536462	7537446	0908_674	7434730	7976005	ENSPTRG00000013803	NCAM2
21	7536602	7537039	0983_6156	7434730	7976005	ENSPTRG00000013803	NCAM2
21	7536758	7537058	0341_15229	7434730	7976005	ENSPTRG00000013803	NCAM2
21	7536908	7537213	0227_20947	7434730	7976005	ENSPTRG00000013803	NCAM2
21	7536914	7537364	0242_582	7434730	7976005	ENSPTRG00000013803	NCAM2
21	7536952	7537522	0111_5007	7434730	7976005	ENSPTRG00000013803	NCAM2
21	7537024	7537330	0402_8009	7434730	7976005	ENSPTRG00000013803	NCAM2
21	7537064	7537364	0841_22604	7434730	7976005	ENSPTRG00000013803	NCAM2
21	7537143	7537768	0615_6324	7434730	7976005	ENSPTRG00000013803	NCAM2
21	7537169	7537667	0315_884	7434730	7976005	ENSPTRG00000013803	NCAM2
21	7537185	7537747	0083_400	7434730	7976005	ENSPTRG00000013803	NCAM2
21	7537215	7537525	0963_2343	7434730	7976005	ENSPTRG00000013803	NCAM2
21	7537216	7537819	0313_501	7434730	7976005	ENSPTRG00000013803	NCAM2
21	7537225	7537680	0293_1647	7434730	7976005	ENSPTRG00000013803	NCAM2
21	15297207	15297540	0606_3078	15270050	15356828	ENSPTRG00000013823	MAP3K7CL
21	19573485	19573849	0188_1462	19548940	19588176	ENSPTRG00000013869	TMEM50B
21	19573485	19574252	0855_149	19548940	19588176	ENSPTRG00000013869	TMEM50B
21	19573486	19574340	0657_3398	19548940	19588176	ENSPTRG00000013869	TMEM50B
21	19573491	19573890	0056_2559	19548940	19588176	ENSPTRG00000013869	TMEM50B
21	19573491	19573811	0552_8969	19548940	19588176	ENSPTRG00000013869	TMEM50B
21	19573504	19574469	0190_3072	19548940	19588176	ENSPTRG00000013869	TMEM50B
21	19573522	19573876	0066_2436	19548940	19588176	ENSPTRG00000013869	TMEM50B
21	19573529	19573835	0390_6130	19548940	19588176	ENSPTRG00000013869	TMEM50B
21	19574035	19574418	0098_11307	19548940	19588176	ENSPTRG00000013869	TMEM50B
21	19574272	19574621	0385_13643	19548940	19588176	ENSPTRG00000013869	TMEM50B
21	19574323	19574622	0302_936	19548940	19588176	ENSPTRG00000013869	TMEM50B
21	19574991	19575522	0437_7199	19548940	19588176	ENSPTRG00000013869	TMEM50B
21	19575048	19575521	0992_6819	19548940	19588176	ENSPTRG00000013869	TMEM50B
21	19575182	19575522	0667_6766	19548940	19588176	ENSPTRG00000013869	TMEM50B
21	19579964	19580600	0950_440	19548940	19588176	ENSPTRG00000013869	TMEM50B
21	19579964	19580264	0854_18667	19548940	19588176	ENSPTRG00000013869	TMEM50B
21	19579966	19580522	0917_2194	19548940	19588176	ENSPTRG00000013869	TMEM50B
21	19579969	19580362	0265_4599	19548940	19588176	ENSPTRG00000013869	TMEM50B
21	19580115	19580600	0398_10970	19548940	19588176	ENSPTRG00000013869	TMEM50B
21	19580120	19580522	0204_10132	19548940	19588176	ENSPTRG00000013869	TMEM50B
21	19580213	19580599	0871_16069	19548940	19588176	ENSPTRG00000013869	TMEM50B
21	19580213	19580523	0906_20273	19548940	19588176	ENSPTRG00000013869	TMEM50B
21	19581566	19581862	0568_1412	19548940	19588176	ENSPTRG00000013869	TMEM50B
21	19581566	19581913	0505_5118	19548940	19588176	ENSPTRG00000013869	TMEM50B
21	19581593	19581896	0662_1279	19548940	19588176	ENSPTRG00000013869	TMEM50B
22	47550377	47550677	0587_3706	47325660	47605036	ENSPTRG00000014518	FAM19A5
22	47550404	47550777	0165_11249	47325660	47605036	ENSPTRG00000014518	FAM19A5
22	47550414	47550937	0771_1965	47325660	47605036	ENSPTRG00000014518	FAM19A5
22	47550432	47551201	0703_9537	47325660	47605036	ENSPTRG00000014518	FAM19A5
22	47550443	47551056	0412_9496	47325660	47605036	ENSPTRG00000014518	FAM19A5
22	47550506	47551152	0341_3448	47325660	47605036	ENSPTRG00000014518	FAM19A5
22	47550529	47550900	0069_14108	47325660	47605036	ENSPTRG00000014518	FAM19A5
22	47550534	47551008	0371_11075	47325660	47605036	ENSPTRG00000014518	FAM19A5
22	47550558	47551211	0883_4958	47325660	47605036	ENSPTRG00000014518	FAM19A5
22	47550573	47551108	0988_560	47325660	47605036	ENSPTRG00000014518	FAM19A5
22	47550583	47550986	0001_7210	47325660	47605036	ENSPTRG00000014518	FAM19A5
22	47550622	47551156	0147_10604	47325660	47605036	ENSPTRG00000014518	FAM19A5
22	47550686	47551234	0706_955	47325660	47605036	ENSPTRG00000014518	FAM19A5
22	47550830	47551135	0994_2622	47325660	47605036	ENSPTRG00000014518	FAM19A5
22	47550903	47551242	0639_13315	47325660	47605036	ENSPTRG00000014518	FAM19A5
2A	25736044	25736394	0618_7325	25710575	26014777	ENSPTRG00000011724	DTNB
2A	27086002	27088419	0761_15	27064436	27102824	ENSPTRG00000011739	KCNK3
2A	27086243	27086897	0797_3289	27064436	27102824	ENSPTRG00000011739	KCNK3
2A	27086394	27088418	0406_475	27064436	27102824	ENSPTRG00000011739	KCNK3
2A	27086395	27086867	0756_6581	27064436	27102824	ENSPTRG00000011739	KCNK3
2A	27086489	27086895	0160_1562	27064436	27102824	ENSPTRG00000011739	KCNK3
2A	27086556	27087813	0211_876	27064436	27102824	ENSPTRG00000011739	KCNK3
2A	27086565	27086893	0939_1219	27064436	27102824	ENSPTRG00000011739	KCNK3
2A	27086718	27088399	0992_1221	27064436	27102824	ENSPTRG00000011739	KCNK3
2A	27086748	27087048	0849_4270	27064436	27102824	ENSPTRG00000011739	KCNK3
2A	27086899	27088034	0155_1029	27064436	27102824	ENSPTRG00000011739	KCNK3
2A	27086900	27087369	0672_1498	27064436	27102824	ENSPTRG00000011739	KCNK3
2A	27086900	27087833	0547_1191	27064436	27102824	ENSPTRG00000011739	KCNK3
2A	27086900	27087542	0629_5063	27064436	27102824	ENSPTRG00000011739	KCNK3
2A	27086901	27088444	0822_1293	27064436	27102824	ENSPTRG00000011739	KCNK3
2A	27086902	27087298	0011_6745	27064436	27102824	ENSPTRG00000011739	KCNK3
2A	27086910	27088257	0249_2015	27064436	27102824	ENSPTRG00000011739	KCNK3
2A	27087011	27087833	0832_1057	27064436	27102824	ENSPTRG00000011739	KCNK3
2A	27087317	27088417	0011_5752	27064436	27102824	ENSPTRG00000011739	KCNK3
2A	27087525	27088419	0027_1566	27064436	27102824	ENSPTRG00000011739	KCNK3
2A	27087684	27087984	0106_1752	27064436	27102824	ENSPTRG00000011739	KCNK3
2A	27087835	27088420	0728_2202	27064436	27102824	ENSPTRG00000011739	KCNK3
2A	27087844	27088205	0211_501	27064436	27102824	ENSPTRG00000011739	KCNK3
2A	27087928	27088387	0590_601	27064436	27102824	ENSPTRG00000011739	KCNK3
2A	27088041	27088420	0053_3348	27064436	27102824	ENSPTRG00000011739	KCNK3
2A	98854184	98854594	0569_5336	98818074	98927855	ENSPTRG00000012269	MGAT4A
2A	98854240	98854853	0488_6911	98818074	98927855	ENSPTRG00000012269	MGAT4A
2A	98854374	98854947	0902_18552	98818074	98927855	ENSPTRG00000012269	MGAT4A
2B	114423796	114424308	0006_1697	114363560	114437239	ENSPTRG00000012388	ACTR3
2B	114423798	114424192	0574_1713	114363560	114437239	ENSPTRG00000012388	ACTR3
2B	114423808	114424380	0454_7922	114363560	114437239	ENSPTRG00000012388	ACTR3
2B	114423825	114424138	0412_12039	114363560	114437239	ENSPTRG00000012388	ACTR3
2B	114423827	114424448	0540_1054	114363560	114437239	ENSPTRG00000012388	ACTR3
2B	114423845	114424258	0676_3185	114363560	114437239	ENSPTRG00000012388	ACTR3
2B	114423862	114424188	0570_1167	114363560	114437239	ENSPTRG00000012388	ACTR3
2B	114423869	114424226	0815_1245	114363560	114437239	ENSPTRG00000012388	ACTR3
2B	114423888	114424444	0916_15333	114363560	114437239	ENSPTRG00000012388	ACTR3
2B	114423923	114424293	0429_4812	114363560	114437239	ENSPTRG00000012388	ACTR3
2B	114425189	114425552	0647_7926	114363560	114437239	ENSPTRG00000012388	ACTR3
2B	114425197	114425665	0032_6499	114363560	114437239	ENSPTRG00000012388	ACTR3
2B	114425257	114425705	0534_690	114363560	114437239	ENSPTRG00000012388	ACTR3
2B	114425296	114425675	0988_308	114363560	114437239	ENSPTRG00000012388	ACTR3
2B	114425342	114425709	0546_4190	114363560	114437239	ENSPTRG00000012388	ACTR3
2B	114425349	114425679	0994_17859	114363560	114437239	ENSPTRG00000012388	ACTR3
2B	114426894	114427370	0449_3803	114363560	114437239	ENSPTRG00000012388	ACTR3
2B	114426924	114427287	0005_14763	114363560	114437239	ENSPTRG00000012388	ACTR3
2B	114427040	114427479	0435_5541	114363560	114437239	ENSPTRG00000012388	ACTR3
2B	114427193	114427599	0602_9199	114363560	114437239	ENSPTRG00000012388	ACTR3
2B	162573312	162574156	0635_2735	162407732	162704070	ENSPTRG00000012557	CCDC148
2B	162573356	162574039	0177_5584	162407732	162704070	ENSPTRG00000012557	CCDC148
2B	162573372	162573744	0283_5581	162407732	162704070	ENSPTRG00000012557	CCDC148
2B	162573589	162574028	0818_6901	162407732	162704070	ENSPTRG00000012557	CCDC148
2B	162573596	162573896	0975_2530	162407732	162704070	ENSPTRG00000012557	CCDC148
2B	162573755	162574072	0347_20688	162407732	162704070	ENSPTRG00000012557	CCDC148
2B	163665010	163665947	0221_4165	163588444	163900736	ENSPTRG00000012563	BAZ2B
2B	163667998	163668473	0713_1647	163588444	163900736	ENSPTRG00000012563	BAZ2B
2B	163668837	163669364	0564_3864	163588444	163900736	ENSPTRG00000012563	BAZ2B
2B	163670034	163670508	0395_11661	163588444	163900736	ENSPTRG00000012563	BAZ2B
2B	173240428	173240739	0350_7422	172940435	173422937	ENSPTRG00000012609	ABCB11
2B	173240436	173241291	0300_2107	172940435	173422937	ENSPTRG00000012609	ABCB11
2B	173240439	173241433	0348_9124	172940435	173422937	ENSPTRG00000012609	ABCB11
2B	173240478	173241215	0874_4381	172940435	173422937	ENSPTRG00000012609	ABCB11
2B	173240485	173240931	0032_2210	172940435	173422937	ENSPTRG00000012609	ABCB11
2B	173240579	173241293	0664_4210	172940435	173422937	ENSPTRG00000012609	ABCB11
2B	173240583	173241440	0292_3886	172940435	173422937	ENSPTRG00000012609	ABCB11
2B	173240774	173241343	0304_7677	172940435	173422937	ENSPTRG00000012609	ABCB11
2B	173240777	173241653	0668_11789	172940435	173422937	ENSPTRG00000012609	ABCB11
2B	173240898	173241292	0272_11855	172940435	173422937	ENSPTRG00000012609	ABCB11
2B	173241144	173241444	0779_9082	172940435	173422937	ENSPTRG00000012609	ABCB11
2B	173241824	173242564	0348_8411	172940435	173422937	ENSPTRG00000012609	ABCB11
2B	173241901	173242777	0837_3015	172940435	173422937	ENSPTRG00000012609	ABCB11
2B	173241907	173243234	0159_1913	172940435	173422937	ENSPTRG00000012609	ABCB11
2B	173242067	173243737	0032_4817	172940435	173422937	ENSPTRG00000012609	ABCB11
2B	173242125	173243446	0562_3764	172940435	173422937	ENSPTRG00000012609	ABCB11
2B	173242211	173243361	0686_1915	172940435	173422937	ENSPTRG00000012609	ABCB11
2B	173242238	173242671	0724_1397	172940435	173422937	ENSPTRG00000012609	ABCB11
2B	173242253	173243769	0158_1013	172940435	173422937	ENSPTRG00000012609	ABCB11
2B	173242364	173242667	0338_11439	172940435	173422937	ENSPTRG00000012609	ABCB11
2B	173242838	173243673	0724_1605	172940435	173422937	ENSPTRG00000012609	ABCB11
2B	173242860	173243231	0318_5686	172940435	173422937	ENSPTRG00000012609	ABCB11
2B	173242956	173243600	0301_20986	172940435	173422937	ENSPTRG00000012609	ABCB11
2B	173242970	173243288	0010_8069	172940435	173422937	ENSPTRG00000012609	ABCB11
2B	173243000	173243478	0694_5785	172940435	173422937	ENSPTRG00000012609	ABCB11
2B	173243006	173243567	0943_4030	172940435	173422937	ENSPTRG00000012609	ABCB11
2B	173243008	173243386	0702_14647	172940435	173422937	ENSPTRG00000012609	ABCB11
2B	173243008	173243720	0978_2384	172940435	173422937	ENSPTRG00000012609	ABCB11
2B	173243067	173243662	0543_8187	172940435	173422937	ENSPTRG00000012609	ABCB11
2B	173243086	173243386	0587_12491	172940435	173422937	ENSPTRG00000012609	ABCB11
2B	173243089	173243605	0846_12654	172940435	173422937	ENSPTRG00000012609	ABCB11
2B	173243220	173243592	0628_4455	172940435	173422937	ENSPTRG00000012609	ABCB11
2B	173243238	173243750	0524_4380	172940435	173422937	ENSPTRG00000012609	ABCB11
2B	173243242	173243575	0781_2266	172940435	173422937	ENSPTRG00000012609	ABCB11
2B	173243249	173243653	0123_3687	172940435	173422937	ENSPTRG00000012609	ABCB11
2B	173243260	173243604	0937_22786	172940435	173422937	ENSPTRG00000012609	ABCB11
2B	173243383	173243742	0652_8267	172940435	173422937	ENSPTRG00000012609	ABCB11
2B	173243420	173243747	0492_5704	172940435	173422937	ENSPTRG00000012609	ABCB11
2B	173244072	173246405	0068_1601	172940435	173422937	ENSPTRG00000012609	ABCB11
2B	173244148	173245643	0926_113	172940435	173422937	ENSPTRG00000012609	ABCB11
2B	173244163	173244578	0500_9833	172940435	173422937	ENSPTRG00000012609	ABCB11
2B	173244176	173246953	0410_414	172940435	173422937	ENSPTRG00000012609	ABCB11
2B	173244186	173245505	0066_2376	172940435	173422937	ENSPTRG00000012609	ABCB11
2B	173244221	173245374	0099_1519	172940435	173422937	ENSPTRG00000012609	ABCB11
2B	173244240	173244542	0060_5042	172940435	173422937	ENSPTRG00000012609	ABCB11
2B	173244282	173245457	0884_2830	172940435	173422937	ENSPTRG00000012609	ABCB11
2B	173244338	173244759	0717_1933	172940435	173422937	ENSPTRG00000012609	ABCB11
2B	173244368	173245591	0378_456	172940435	173422937	ENSPTRG00000012609	ABCB11
2B	173244383	173245929	0436_105	172940435	173422937	ENSPTRG00000012609	ABCB11
2B	173244391	173245007	0494_909	172940435	173422937	ENSPTRG00000012609	ABCB11
2B	173244483	173245396	0905_4594	172940435	173422937	ENSPTRG00000012609	ABCB11
2B	173244548	173245448	0203_1994	172940435	173422937	ENSPTRG00000012609	ABCB11
2B	173244561	173245831	0135_1925	172940435	173422937	ENSPTRG00000012609	ABCB11
2B	173244634	173244942	0060_5378	172940435	173422937	ENSPTRG00000012609	ABCB11
2B	173245039	173246290	0338_3231	172940435	173422937	ENSPTRG00000012609	ABCB11
2B	173245092	173246602	0715_2200	172940435	173422937	ENSPTRG00000012609	ABCB11
2B	173245176	173246368	0500_5304	172940435	173422937	ENSPTRG00000012609	ABCB11
2B	173245247	173246658	0304_1544	172940435	173422937	ENSPTRG00000012609	ABCB11
2B	173245543	173245923	0622_746	172940435	173422937	ENSPTRG00000012609	ABCB11
2B	173245558	173246214	0203_18	172940435	173422937	ENSPTRG00000012609	ABCB11
2B	173245589	173245929	0326_1692	172940435	173422937	ENSPTRG00000012609	ABCB11
2B	173245601	173246161	0969_6934	172940435	173422937	ENSPTRG00000012609	ABCB11
2B	173245647	173246374	0473_346	172940435	173422937	ENSPTRG00000012609	ABCB11
2B	173245652	173246108	0628_2195	172940435	173422937	ENSPTRG00000012609	ABCB11
2B	173245655	173246054	0016_11192	172940435	173422937	ENSPTRG00000012609	ABCB11
2B	173245667	173246164	0190_2770	172940435	173422937	ENSPTRG00000012609	ABCB11
2B	173245733	173246387	0606_8018	172940435	173422937	ENSPTRG00000012609	ABCB11
2B	173245784	173246096	0275_8524	172940435	173422937	ENSPTRG00000012609	ABCB11
2B	173245784	173246364	0925_1973	172940435	173422937	ENSPTRG00000012609	ABCB11
2B	173245790	173246166	0589_10901	172940435	173422937	ENSPTRG00000012609	ABCB11
2B	173245921	173246411	0366_5356	172940435	173422937	ENSPTRG00000012609	ABCB11
2B	173245922	173246313	0418_21183	172940435	173422937	ENSPTRG00000012609	ABCB11
2B	173245922	173246361	0767_13415	172940435	173422937	ENSPTRG00000012609	ABCB11
2B	173245944	173246266	0639_5423	172940435	173422937	ENSPTRG00000012609	ABCB11
2B	173245963	173246307	0628_14006	172940435	173422937	ENSPTRG00000012609	ABCB11
2B	173245991	173246300	0628_2588	172940435	173422937	ENSPTRG00000012609	ABCB11
2B	173246031	173246401	0974_2375	172940435	173422937	ENSPTRG00000012609	ABCB11
2B	173246036	173246351	0987_9105	172940435	173422937	ENSPTRG00000012609	ABCB11
2B	173246083	173246397	0880_20599	172940435	173422937	ENSPTRG00000012609	ABCB11
2B	173246175	173246530	0985_8864	172940435	173422937	ENSPTRG00000012609	ABCB11
2B	173246210	173246568	0969_1265	172940435	173422937	ENSPTRG00000012609	ABCB11
2B	173246226	173246540	0683_3067	172940435	173422937	ENSPTRG00000012609	ABCB11
2B	173246260	173246633	0451_10788	172940435	173422937	ENSPTRG00000012609	ABCB11
2B	210156279	210156728	0018_9626	209357240	210437808	ENSPTRG00000012838	PARD3B
2B	210156366	210157094	0247_2467	209357240	210437808	ENSPTRG00000012838	PARD3B
2B	210156439	210157205	0315_2949	209357240	210437808	ENSPTRG00000012838	PARD3B
2B	210156454	210157092	0710_6711	209357240	210437808	ENSPTRG00000012838	PARD3B
2B	210156624	210157213	0369_6436	209357240	210437808	ENSPTRG00000012838	PARD3B
2B	210156715	210157140	0713_14015	209357240	210437808	ENSPTRG00000012838	PARD3B
2B	210157558	210157892	0112_2560	209357240	210437808	ENSPTRG00000012838	PARD3B
2B	210158797	210159118	0947_4616	209357240	210437808	ENSPTRG00000012838	PARD3B
2B	218277171	218278109	0526_3758	218252626	219399642	ENSPTRG00000012885	SPAG16
2B	218277276	218278242	0693_926	218252626	219399642	ENSPTRG00000012885	SPAG16
2B	218277283	218278110	0839_125	218252626	219399642	ENSPTRG00000012885	SPAG16
2B	218277467	218278261	0724_607	218252626	219399642	ENSPTRG00000012885	SPAG16
2B	235582521	235583569	0378_1443	235571233	235651705	ENSPTRG00000013011	SP140L
2B	235582536	235583790	0670_2921	235571233	235651705	ENSPTRG00000013011	SP140L
2B	235582557	235583950	0477_2895	235571233	235651705	ENSPTRG00000013011	SP140L
2B	235582579	235584184	0518_146	235571233	235651705	ENSPTRG00000013011	SP140L
2B	235582761	235584136	0783_315	235571233	235651705	ENSPTRG00000013011	SP140L
2B	235582835	235583146	0798_1388	235571233	235651705	ENSPTRG00000013011	SP140L
2B	235582860	235584009	0598_4380	235571233	235651705	ENSPTRG00000013011	SP140L
2B	235582874	235583346	0339_16317	235571233	235651705	ENSPTRG00000013011	SP140L
2B	235582995	235583964	0034_6450	235571233	235651705	ENSPTRG00000013011	SP140L
2B	235583149	235584153	0877_2235	235571233	235651705	ENSPTRG00000013011	SP140L
2B	235583175	235583681	0264_12253	235571233	235651705	ENSPTRG00000013011	SP140L
2B	235583431	235584158	0873_850	235571233	235651705	ENSPTRG00000013011	SP140L
2B	246931455	246932061	0992_3298	246918132	246973748	ENSPTRG00000013127	THAP4
2B	246931505	246932192	0979_863	246918132	246973748	ENSPTRG00000013127	THAP4
2B	246931528	246932652	0691_5745	246918132	246973748	ENSPTRG00000013127	THAP4
2B	246931564	246931891	0416_7923	246918132	246973748	ENSPTRG00000013127	THAP4
2B	246931572	246931932	0128_2056	246918132	246973748	ENSPTRG00000013127	THAP4
2B	246931617	246932001	0956_1604	246918132	246973748	ENSPTRG00000013127	THAP4
2B	246931628	246932432	0922_4730	246918132	246973748	ENSPTRG00000013127	THAP4
2B	246931652	246932585	0014_5315	246918132	246973748	ENSPTRG00000013127	THAP4
2B	246931659	246932045	0111_18712	246918132	246973748	ENSPTRG00000013127	THAP4
2B	246931669	246932357	0082_1413	246918132	246973748	ENSPTRG00000013127	THAP4
2B	246931711	246932660	0220_1826	246918132	246973748	ENSPTRG00000013127	THAP4
2B	246931721	246932332	0866_10621	246918132	246973748	ENSPTRG00000013127	THAP4
2B	246931744	246932049	0120_1307	246918132	246973748	ENSPTRG00000013127	THAP4
2B	246931768	246932306	0302_10365	246918132	246973748	ENSPTRG00000013127	THAP4
2B	246931771	246932482	0713_2500	246918132	246973748	ENSPTRG00000013127	THAP4
2B	246931778	246932162	0344_7569	246918132	246973748	ENSPTRG00000013127	THAP4
2B	246931816	246932612	0972_470	246918132	246973748	ENSPTRG00000013127	THAP4
2B	246931826	246932395	0625_15129	246918132	246973748	ENSPTRG00000013127	THAP4
2B	246931896	246932312	0387_9721	246918132	246973748	ENSPTRG00000013127	THAP4
2B	246931896	246932589	0203_3268	246918132	246973748	ENSPTRG00000013127	THAP4
2B	246931900	246932273	0982_6441	246918132	246973748	ENSPTRG00000013127	THAP4
2B	246931900	246932393	0966_4205	246918132	246973748	ENSPTRG00000013127	THAP4
2B	246931995	246932350	0916_19825	246918132	246973748	ENSPTRG00000013127	THAP4
2B	246932064	246932655	0633_725	246918132	246973748	ENSPTRG00000013127	THAP4
2B	246932131	246932618	0992_5819	246918132	246973748	ENSPTRG00000013127	THAP4
2B	246932280	246932672	0418_726	246918132	246973748	ENSPTRG00000013127	THAP4
3	38286679	38287019	0200_13061	38025892	38405756	ENSPTRG00000014748	ITGA9
3	38286683	38287096	0917_3900	38025892	38405756	ENSPTRG00000014748	ITGA9
3	38286685	38287171	0813_12751	38025892	38405756	ENSPTRG00000014748	ITGA9
3	38286695	38287003	0929_14608	38025892	38405756	ENSPTRG00000014748	ITGA9
3	38286698	38287183	0415_31623	38025892	38405756	ENSPTRG00000014748	ITGA9
3	45814774	45815353	0163_817	45763220	45828037	ENSPTRG00000014832	CDCP1
3	45814777	45815297	0620_7915	45763220	45828037	ENSPTRG00000014832	CDCP1
3	45814832	45815352	0679_6161	45763220	45828037	ENSPTRG00000014832	CDCP1
3	45814891	45815353	0073_0	45763220	45828037	ENSPTRG00000014832	CDCP1
3	48141888	48142848	0405_2164	48128809	48157135	ENSPTRG00000014872	SCAP
3	48141889	48143732	0717_2023	48128809	48157135	ENSPTRG00000014872	SCAP
3	48141890	48142337	0086_11453	48128809	48157135	ENSPTRG00000014872	SCAP
3	48141891	48142992	0962_505	48128809	48157135	ENSPTRG00000014872	SCAP
3	48141936	48142508	0315_10841	48128809	48157135	ENSPTRG00000014872	SCAP
3	48142038	48142338	0644_5171	48128809	48157135	ENSPTRG00000014872	SCAP
3	48142046	48142846	0195_3326	48128809	48157135	ENSPTRG00000014872	SCAP
3	48142055	48142997	0304_1725	48128809	48157135	ENSPTRG00000014872	SCAP
3	48142163	48142845	0812_1804	48128809	48157135	ENSPTRG00000014872	SCAP
3	48142190	48142997	0693_1303	48128809	48157135	ENSPTRG00000014872	SCAP
3	48142700	48142999	0013_10716	48128809	48157135	ENSPTRG00000014872	SCAP
3	48142850	48143730	0302_858	48128809	48157135	ENSPTRG00000014872	SCAP
3	48142851	48143631	0901_278	48128809	48157135	ENSPTRG00000014872	SCAP
3	48142851	48144148	0543_2536	48128809	48157135	ENSPTRG00000014872	SCAP
3	48142852	48143870	0526_542	48128809	48157135	ENSPTRG00000014872	SCAP
3	48142852	48143280	0436_7791	48128809	48157135	ENSPTRG00000014872	SCAP
3	48142857	48144296	0802_3165	48128809	48157135	ENSPTRG00000014872	SCAP
3	67492820	67493180	0049_1749	67427932	67587633	ENSPTRG00000015084	SLC25A26
3	67492864	67493170	0218_789	67427932	67587633	ENSPTRG00000015084	SLC25A26
3	126316253	126316570	0299_9009	126290169	126344045	ENSPTRG00000015301	SEMA5B
3	128497561	128498438	0040_1134	128490255	128621498	ENSPTRG00000015317	SLC12A8
3	128497586	128498317	0020_3156	128490255	128621498	ENSPTRG00000015317	SLC12A8
3	128497613	128498409	0915_6209	128490255	128621498	ENSPTRG00000015317	SLC12A8
3	128497615	128500103	0989_958	128490255	128621498	ENSPTRG00000015317	SLC12A8
3	128497626	128498927	0315_3012	128490255	128621498	ENSPTRG00000015317	SLC12A8
3	128497792	128498153	0267_5157	128490255	128621498	ENSPTRG00000015317	SLC12A8
3	128497795	128498395	0990_2519	128490255	128621498	ENSPTRG00000015317	SLC12A8
3	128497828	128498361	0340_5563	128490255	128621498	ENSPTRG00000015317	SLC12A8
3	128497844	128498243	0582_1191	128490255	128621498	ENSPTRG00000015317	SLC12A8
3	128497850	128498301	0231_10089	128490255	128621498	ENSPTRG00000015317	SLC12A8
3	128497871	128498430	0070_2586	128490255	128621498	ENSPTRG00000015317	SLC12A8
3	128497887	128498262	0751_2309	128490255	128621498	ENSPTRG00000015317	SLC12A8
3	128497920	128498233	0803_3307	128490255	128621498	ENSPTRG00000015317	SLC12A8
3	128497932	128498377	0568_7578	128490255	128621498	ENSPTRG00000015317	SLC12A8
3	128497975	128498311	0510_8896	128490255	128621498	ENSPTRG00000015317	SLC12A8
3	128497982	128498380	0935_5310	128490255	128621498	ENSPTRG00000015317	SLC12A8
3	128498006	128498357	0676_12034	128490255	128621498	ENSPTRG00000015317	SLC12A8
3	128498056	128498438	0665_12677	128490255	128621498	ENSPTRG00000015317	SLC12A8
3	128498116	128498444	0131_15302	128490255	128621498	ENSPTRG00000015317	SLC12A8
3	128498430	128499491	0717_3288	128490255	128621498	ENSPTRG00000015317	SLC12A8
3	128498430	128499386	0977_1121	128490255	128621498	ENSPTRG00000015317	SLC12A8
3	128498439	128499236	0546_924	128490255	128621498	ENSPTRG00000015317	SLC12A8
3	128498442	128500087	0518_203	128490255	128621498	ENSPTRG00000015317	SLC12A8
3	128498449	128499805	0029_3837	128490255	128621498	ENSPTRG00000015317	SLC12A8
3	128498487	128499199	0883_1509	128490255	128621498	ENSPTRG00000015317	SLC12A8
3	128498489	128499604	0062_975	128490255	128621498	ENSPTRG00000015317	SLC12A8
3	128498515	128499954	0082_4684	128490255	128621498	ENSPTRG00000015317	SLC12A8
3	128498517	128499037	0135_518	128490255	128621498	ENSPTRG00000015317	SLC12A8
3	128498519	128499280	0005_1672	128490255	128621498	ENSPTRG00000015317	SLC12A8
3	128498526	128499392	0502_2015	128490255	128621498	ENSPTRG00000015317	SLC12A8
3	128498528	128499121	0441_1394	128490255	128621498	ENSPTRG00000015317	SLC12A8
3	128498539	128498842	0686_11783	128490255	128621498	ENSPTRG00000015317	SLC12A8
3	128498545	128499502	0122_6070	128490255	128621498	ENSPTRG00000015317	SLC12A8
3	128498553	128499068	0970_12789	128490255	128621498	ENSPTRG00000015317	SLC12A8
3	128498557	128498975	0219_2299	128490255	128621498	ENSPTRG00000015317	SLC12A8
3	128498560	128499756	0908_548	128490255	128621498	ENSPTRG00000015317	SLC12A8
3	128498582	128499198	0813_381	128490255	128621498	ENSPTRG00000015317	SLC12A8
3	128498623	128499389	0383_3971	128490255	128621498	ENSPTRG00000015317	SLC12A8
3	128498639	128499082	0676_8910	128490255	128621498	ENSPTRG00000015317	SLC12A8
3	128498700	128500043	0020_9025	128490255	128621498	ENSPTRG00000015317	SLC12A8
3	128498707	128499738	0957_827	128490255	128621498	ENSPTRG00000015317	SLC12A8
3	128498731	128499635	0245_2076	128490255	128621498	ENSPTRG00000015317	SLC12A8
3	128498732	128499099	0134_19783	128490255	128621498	ENSPTRG00000015317	SLC12A8
3	128498737	128499185	0333_8969	128490255	128621498	ENSPTRG00000015317	SLC12A8
[truncated: 821 more rows]
