# Supplementary material for: Discovery of Novel Sequences in 1,000 Swedish Genomes
Source: Mol Biol Evol. 2019 Sep 24;37(1):18–30. doi: 10.1093/molbev/msz176 (PMC6984370; doi:10.1093/molbev/msz176)
Supplement: msz176_Supplementary_Data [file msz176_supplementary_data.zip › msz176-Suppl_data/Supplementary_Table S4.xls]

## Sheet: Sheet1
#Chr	StartDel	EndDel	LenDel	AFDel	StartNS	EndNS	LenNS	AFNS
1	4213463	4216545	3082	0.5208333333	4215565	4216567	1002	0.013
1	12711717	12712417	700	0.4166666667	12711723	12712193	470	0.005
1	19737147	19739206	2059	0.2604166667	19737410	19738355	945	0.004
1	19738350	19738973	623	0.9375	19737410	19738355	945	0.004
1	21795735	21798384	2649	0.6041666667	21797345	21798179	834	0.011
1	28375402	28381109	5707	0.5	28379969	28381141	1172	0.033
1	29940795	29941181	386	0.8958333333	29940792	29941102	310	0.001
1	30489188	30490789	1601	0.9375	30490077	30490793	716	0.01
1	30491044	30495421	4377	0.9375	30491014	30493485	2471	0.061
1	35353460	35354207	747	0.9375	35353451	35353825	374	0.003
1	39183738	39185601	1863	0.9791666667	39184134	39184709	575	0.007
1	46068841	46071221	2380	1	46070679	46071101	422	0.001
1	57669302	57671318	2016	0.3541666667	57669401	57669842	441	0.002
1	61946078	61947854	1776	0.6979166667	61946058	61947915	1857	0.072
1	72936695	72990960	54265	0.6979166667	72975728	72982514	6786	0.189
1	78076609	78078544	1935	0.0729166667	78078171	78078531	360	0.002
1	78146424	78146995	571	0.40625	78146543	78146979	436	0.002
1	94635392	94637940	2548	1	94636115	94636747	632	0.003
1	106404082	106406340	2258	1	106404903	106406276	1373	0.008
1	108602692	108604576	1884	0.2916666667	108603895	108604457	562	0.002
1	118322672	118325331	2659	1	118322727	118324047	1320	0.022
1	123806584	123808310	1726	0.8020833333	123806762	123807823	1061	0.012
1	145569253	145574197	4944	1	145569956	145571192	1236	0.01
1	146771704	146772527	823	0.9895833333	146771708	146772423	715	0.01
1	161425776	161426206	430	0.1979166667	161425767	161426175	408	0.001
1	172135487	172137454	1967	0.40625	172135461	172137467	2006	0.017
1	177215366	177227327	11961	0.3854166667	177216797	177218197	1400	0.047
1	199082190	199083882	1692	0.9583333333	199082334	199083825	1491	0.033
1	202670571	202672256	1685	0.59375	202670545	202671528	983	0.007
1	214693961	214697759	3798	0.9166666667	214694778	214696675	1897	0.036
1	215808024	215809046	1022	0.96875	215808281	215808783	502	0.003
1	225110349	225114202	3853	0.9375	225110295	225112602	2307	0.135
1	226893662	226896449	2787	0.4895833333	226893772	226894460	688	0.009
3	3262504	3263780	1276	0.9479166667	3262548	3263721	1173	0.025
3	5319612	5322341	2729	0.21875	5321903	5322324	421	0.003
3	7913804	7914063	259	0.90625	7913786	7914089	303	0.001
3	38286852	38290569	3717	0.84375	38286679	38287183	504	0.005
3	43002493	43003819	1326	0.5729166667	43002458	43003839	1381	0.012
3	67492427	67493347	920	0.6041666667	67492820	67493180	360	0.002
3	83668703	83670366	1663	0.4375	83669813	83670349	536	0.002
3	87112651	87113592	941	0.8854166667	87112633	87113579	946	0.012
3	97944123	97945242	1119	1	97943950	97944767	817	0.028
3	98868891	98871391	2500	0.5729166667	98870466	98871422	956	0.008
3	106017383	106018632	1249	0.9166666667	106017877	106018648	771	0.017
3	106608904	106612984	4080	0.6875	106608881	106611211	2330	0.083
3	106799926	106800535	609	0.4895833333	106800003	106800561	558	0.002
3	106955344	106956837	1493	0.8541666667	106955834	106956606	772	0.01
3	109131715	109133153	1438	0.625	109131965	109132383	418	0.001
3	126315948	126316714	766	0.84375	126316253	126316570	317	0.001
3	128497385	128500064	2679	0.8958333333	128497561	128500103	2542	0.047
3	131545279	131552669	7390	0.46875	131549316	131550950	1634	0.057
3	155363778	155373803	10025	0.8854166667	155365737	155368224	2487	0.049
3	157905542	157908726	3184	0.9791666667	157905528	157908769	3241	0.076
3	159038882	159042508	3626	0.78125	159038846	159040726	1880	0.033
3	167149417	167173557	24140	0.6979166667	167170188	167173595	3407	0.059
3	171824647	171825817	1170	0.2604166667	171825465	171825811	346	0.001
3	176010909	176011831	922	0.3541666667	176011137	176011636	499	0.003
3	179288749	179295487	6738	0.6666666667	179291741	179294268	2527	0.059
3	180158070	180163826	5756	0.625	180161093	180163870	2777	0.048
3	180915816	180916326	510	0.9479166667	180915891	180916261	370	0.002
3	187495779	187496472	693	0.8125	187496028	187496441	413	0.002
3	187683779	187685818	2039	0.5	187683820	187684912	1092	0.019
4	6178697	6180669	1972	0.3333333333	6178697	6180660	1963	0.021
4	11421487	11423827	2340	0.9270833333	11423434	11423814	380	0.003
4	14773947	14777102	3155	0.7291666667	14773896	14776621	2725	0.043
4	21462104	21468964	6860	0.0729166667	21462588	21466313	3725	0.011
4	30517521	30520167	2646	0.96875	30517478	30520193	2715	0.065
4	44522495	44523526	1031	1	44522465	44523525	1060	0.004
4	54379100	54380027	927	0.9895833333	54379116	54379829	713	0.006
4	56816747	56820413	3666	0.8125	56816715	56817953	1238	0.008
4	60069121	60073641	4520	1	60069685	60070245	560	0.002
4	63997631	64003890	6259	0.9479166667	64003883	64005236	1353	0.015
4	63997983	64009565	11582	0.6666666667	64006619	64007989	1370	0.038
4	73093736	73096858	3122	0.4375	73094743	73095125	382	0.001
4	74254266	74258480	4214	1	74254279	74256988	2709	0.096
4	76111811	76113252	1441	0.8333333333	76111820	76113109	1289	0.028
4	90128748	90129079	331	0.8958333333	90128783	90129084	301	0.001
4	90423847	90428614	4767	0.7708333333	90423988	90424288	300	0.001
4	94970214	94974024	3810	1	94972035	94973686	1651	0.02
4	98920022	98923655	3633	0.4270833333	98920538	98923676	3138	0.04
4	99231412	99233160	1748	0.375	99231424	99233121	1697	0.02
4	103684765	103685320	555	0.96875	103684926	103685323	397	0.001
4	106561374	106565559	4185	1	106562289	106563418	1129	0.002
4	117055117	117057261	2144	0.34375	117055242	117057303	2061	0.013
4	122642659	122649203	6544	0.8958333333	122642638	122646191	3553	0.094
4	130427509	130428512	1003	0.8645833333	130427701	130428548	847	0.02
4	135611593	135619582	7989	0.1875	135617259	135617934	675	0.003
4	140589034	140593518	4484	0.9895833333	140589393	140593361	3968	0.099
4	159070825	159074438	3613	0.0104166667	159071045	159071345	300	0.001
4	159934119	159934767	648	0.5520833333	159934122	159934579	457	0.004
4	166416041	166418021	1980	0.9479166667	166416187	166417759	1572	0.011
4	168170848	168171771	923	0.96875	168171351	168171651	300	0.001
4	177538613	177541220	2607	0.90625	177538587	177541246	2659	0.059
4	178427989	178428375	386	1	178427978	178428278	300	0.001
4	181963822	181964983	1161	0.3125	181963904	181964925	1021	0.003
4	182424578	182425925	1347	0.4166666667	182425089	182425892	803	0.005
4	182729719	182730541	822	0.6770833333	182729780	182730519	739	0.004
4	183701543	183703286	1743	0.4166666667	183701531	183703310	1779	0.034
4	189326050	189327137	1087	0.8854166667	189326356	189326959	603	0.005
4	190794902	190795618	716	0.8958333333	190794920	190795472	552	0.003
5	811962	812858	896	0.9375	811933	812746	813	0.023
5	3930320	3935433	5113	0.1458333333	3930364	3931876	1512	0.007
5	8010446	8011478	1032	0.3020833333	8010573	8011510	937	0.004
5	10061174	10064486	3312	0.3645833333	10062058	10064513	2455	0.04
5	12805929	12827069	21140	0.3333333333	12816247	12821044	4797	0.287
5	17356157	17357717	1560	0.0208333333	17356453	17356811	358	0.001
5	18816008	18816891	883	0.90625	18816088	18816829	741	0.003
5	32353154	32356379	3225	0.7916666667	32355891	32356274	383	0.001
5	35236814	35237305	491	0.6458333333	35236849	35237224	375	0.001
5	40432190	40436645	4455	0.5208333333	40434975	40436682	1707	0.026
5	50121068	50122638	1570	0.9583333333	50121588	50122005	417	0.002
5	59287139	59287906	767	0.0520833333	59287489	59287853	364	0.001
5	63450960	63454279	3319	0.7083333333	63452648	63454280	1632	0.034
5	78593305	78594914	1609	1	78593322	78594155	833	0.007
5	81354734	81356768	2034	0.8125	81354718	81356781	2063	0.028
5	82220460	82221567	1107	0.7708333333	82220674	82221438	764	0.001
5	90761285	90762276	991	0.7604166667	90761260	90761775	515	0.002
5	92461590	92462971	1381	0.9166666667	92462348	92462938	590	0.004
5	96871935	96872850	915	0.2916666667	96872152	96872846	694	0.003
5	99871926	99875583	3657	0.5625	99874315	99875416	1101	0.008
5	99993044	100000500	7456	0.6354166667	99993308	99996065	2757	0.067
5	104950847	104952089	1242	1	104950872	104951195	323	0.001
5	119408320	119410885	2565	0.9479166667	119408487	119409174	687	0.002
5	127209586	127210475	889	0.1666666667	127209593	127209959	366	0.001
5	135110877	135115826	4949	1	135115159	135115529	370	0.002
5	135112265	135117341	5076	0.1666666667	135115159	135115529	370	0.002
5	135113792	135115585	1793	0.96875	135115159	135115529	370	0.002
5	155114552	155115519	967	0.4583333333	155114620	155115440	820	0.008
5	181479260	181481473	2213	0.7916666667	181479500	181479871	371	0.002
6	26307144	26309297	2153	0.9270833333	26308231	26309278	1047	0.023
6	28414919	28416948	2029	0.5416666667	28414990	28416956	1966	0.031
6	32679985	32682951	2966	0.7083333333	32682516	32682949	433	0.001
6	32680276	32686166	5890	0.6875	32682516	32682949	433	0.001
6	64272788	64274186	1398	0.9375	64272761	64274206	1445	0.016
6	67900764	67905721	4957	0.9583333333	67900764	67905720	4956	0.124
6	79822796	79850718	27922	0.9791666667	79841726	79848056	6330	0.434
6	93117572	93118584	1012	0.2708333333	93117823	93118553	730	0.003
6	96196177	96204378	8201	1	96190694	96199736	9042	0.005
6	105264709	105265317	608	0.8020833333	105264685	105265325	640	0.006
6	112249043	112253646	4603	0.2291666667	112252781	112253335	554	0.002
6	140902077	140905130	3053	0.9895833333	140902979	140903821	842	0.047
6	168152421	168153632	1211	0.84375	168152455	168153667	1212	0.046
6	168154103	168164629	10526	0.1354166667	168158372	168161494	3122	0.11
6	168886895	168888589	1694	0.9270833333	168888544	168888899	355	0.002
6	168886895	168890476	3581	0.2395833333	168888544	168888899	355	0.002
6	168888607	168890730	2123	0.9791666667	168888544	168888899	355	0.002
6	171947428	171947624	196	0.9583333333	171947084	171948826	1742	0.007
6	171947449	171947560	111	1	171947084	171948826	1742	0.007
6	171961815	171962586	771	1	171960434	171962878	2444	0.008
6	171962826	171963128	302	0.84375	171960434	171962878	2444	0.008
7	250309	250976	667	0.90625	250300	250784	484	0.007
7	266832	267932	1100	0.625	266901	267365	464	0.002
7	7608992	7615508	6516	0.9375	7611432	7612568	1136	0.05
7	7994953	7999032	4079	0.1041666667	7994960	7998050	3090	0.016
7	10746274	10765182	18908	0.8333333333	10746251	10748330	2079	0.049
7	13228397	13229322	925	0.4375	13228377	13229307	930	0.008
7	44856404	44857619	1215	0.78125	44856598	44857012	414	0.001
7	47126252	47126739	487	0.6041666667	47126275	47126659	384	0.002
7	53248970	53249324	354	0.3020833333	53248979	53249303	324	0.001
7	81562684	81563721	1037	0.8125	81562875	81563623	748	0.006
7	125946740	125947501	761	1	125946882	125947499	617	0.012
7	139048924	139050419	1495	0.0520833333	139049380	139050324	944	0.003
7	139720642	139723410	2768	0.6354166667	139721025	139721378	353	0.002
7	143839936	143844473	4537	0.7916666667	143841253	143844494	3241	0.054
7	149700564	149702721	2157	0.8229166667	149701057	149702160	1103	0.012
8	9300654	9302839	2185	0.3020833333	9301581	9302855	1274	0.021
8	23730738	23731280	542	0.9895833333	23730783	23731175	392	0.002
8	30906442	30910185	3743	0.9895833333	30908059	30909605	1546	0.029
8	33001515	33002289	774	0.1875	33001584	33002019	435	0.001
8	47391829	47394799	2970	1	47393131	47394352	1221	0.01
8	49476630	49479082	2452	0.9895833333	49476958	49479037	2079	0.028
8	50974182	50975034	852	0.5625	50974198	50974874	676	0.003
8	53503909	53504982	1073	0.8645833333	53504532	53505008	476	0.004
8	58947420	58951751	4331	0.7604166667	58950031	58951682	1651	0.07
8	59797379	59800110	2731	0.9895833333	59797775	59799012	1237	0.002
8	59797380	59802983	5603	0.5520833333	59797775	59799012	1237	0.002
8	62363401	62364969	1568	0.5104166667	62363701	62364990	1289	0.011
8	62856613	62857166	553	0.625	62856767	62857069	302	0.001
8	63751546	63752681	1135	0.2083333333	63751533	63751869	336	0.001
8	70024967	70028774	3807	1	70026127	70026483	356	0.001
8	85410887	85413277	2390	0.4270833333	85410932	85411298	366	0.001
8	100859874	100862197	2323	0.71875	100861209	100862228	1019	0.057
8	107205833	107207227	1394	0.1041666667	107205943	107207182	1239	0.005
8	115303667	115304672	1005	0.9166666667	115303687	115304665	978	0.007
8	121840649	121841950	1301	0.2395833333	121841176	121841811	635	0.008
8	127400939	127404345	3406	0.9270833333	127400914	127404291	3377	0.105
8	128399799	128409199	9400	0.2604166667	128404969	128407249	2280	0.071
8	131596803	131598261	1458	0.8854166667	131596803	131597854	1051	0.011
8	137888849	137889706	857	1	137888909	137889711	802	0.019
8	138341397	138348247	6850	0.5104166667	138344862	138345606	744	0.003
8	141062867	141063301	434	0.9375	141062745	141063328	583	0.014
9	813272	814490	1218	0.59375	813278	813931	653	0.009
9	2794474	2795319	845	0.8958333333	2794521	2795339	818	0.005
9	9109031	9114619	5588	0.96875	9110748	9114647	3899	0.177
9	10947613	10950779	3166	0.3645833333	10949996	10950800	804	0.006
9	13662374	13663780	1406	0.2083333333	13662381	13663680	1299	0.007
9	25333405	25337804	4399	0.9895833333	25333405	25335708	2303	0.041
9	30233403	30236177	2774	0.8333333333	30233462	30233771	309	0.001
9	33270478	33270807	329	0.9166666667	33270499	33270817	318	0.001
9	80069067	80071373	2306	0.1770833333	80069111	80071318	2207	0.02
9	85824318	85826746	2428	0.9375	85824370	85825544	1174	0.012
9	86964696	86975640	10944	0.96875	86971189	86973555	2366	0.107
9	97390080	97391178	1098	0.6354166667	97390062	97390884	822	0.003
9	100451373	100452278	905	0.8020833333	100451516	100452291	775	0.003
9	105033839	105034814	975	0.6458333333	105033851	105034843	992	0.01
9	126546669	126547148	479	0.8854166667	126546725	126547176	451	0.007
9	130777507	130778589	1082	0.7604166667	130777782	130778395	613	0.017
9	134867991	134871098	3107	0.9583333333	134867949	134870414	2465	0.103
10	5253110	5254085	975	0.7395833333	5253126	5253541	415	0.002
10	9484518	9487117	2599	0.96875	9485573	9486231	658	0.008
10	27667330	27672685	5355	1	27667330	27675776	8446	0.329
10	27672215	27674798	2583	0.9895833333	27667330	27675776	8446	0.329
10	28450229	28451394	1165	0.5833333333	28450196	28451312	1116	0.007
10	36100894	36102632	1738	0.9270833333	36100924	36101388	464	0.007
10	45339763	45353923	14160	0.3541666667	45350010	45353190	3180	0.039
10	54992539	54998348	5809	0.4791666667	54995476	54996709	1233	0.012
10	55208706	55213015	4309	0.8854166667	55211902	55213049	1147	0.013
10	55540375	55540785	410	1	55540376	55540783	407	0.003
10	62168728	62169485	757	0.9791666667	62168783	62169372	589	0.004
10	68089021	68094435	5414	1	68092478	68093742	1264	0.002
10	68092461	68094434	1973	0.6979166667	68092478	68093742	1264	0.002
10	80101063	80102800	1737	0.3125	80101236	80102782	1546	0.018
10	82495996	82499987	3991	0.1979166667	82496016	82497369	1353	0.007
10	82582846	82587911	5065	0.4479166667	82582836	82584563	1727	0.025
10	108547298	108554850	7552	0.15625	108547265	108551327	4062	0.066
10	127386613	127387816	1203	0.96875	127387080	127387547	467	0.002
10	127386614	127388850	2236	0.9895833333	127387080	127387547	467	0.002
10	129779372	129781047	1675	0.9791666667	129779733	129781015	1282	0.015
10	131353748	131354622	874	0.7395833333	131353284	131353762	478	0.003
10	131398252	131401275	3023	0.0625	131399205	131399777	572	0.002
10	131693357	131694051	694	0.5208333333	131693100	131693535	435	0.006
11	6914592	6916484	1892	0.1145833333	6914657	6916494	1837	0.008
11	7614532	7625070	10538	0.53125	7616350	7625082	8732	0.247
11	8858756	8859415	659	0.3020833333	8858812	8859374	562	0.001
11	11112357	11114542	2185	0.7708333333	11112318	11114527	2209	0.075
11	14636977	14638040	1063	0.8125	14637161	14637824	663	0.01
11	23183492	23186572	3080	1	23183548	23186515	2967	0.084
11	24241911	24248223	6312	0.8854166667	24247098	24248238	1140	0.022
11	25083690	25084749	1059	0.5520833333	25083641	25085286	1645	0.031
11	42806022	42807042	1020	0.40625	42806047	42807014	967	0.008
11	43049028	43049587	559	0.9479166667	43049017	43049610	593	0.003
11	61477093	61481621	4528	0.1354166667	61477141	61479497	2356	0.006
11	80555248	80556049	801	0.5416666667	80555241	80555830	589	0.002
11	85381836	85382409	573	0.65625	85382077	85382389	312	0.001
11	88012906	88043405	30499	0.21875	88028132	88030794	2662	0.134
11	88258806	88262021	3215	0.9583333333	88260473	88260894	421	0.001
11	88260277	88261046	769	0.6875	88260473	88260894	421	0.001
11	94602265	94602821	556	0.7916666667	94602256	94602832	576	0.001
11	101937506	101938082	576	0.6770833333	101937497	101938062	565	0.002
12	58118	64359	6241	0.9895833333	62364	64301	1937	0.064
12	1082233	1088809	6576	0.5520833333	1084346	1086637	2291	0.065
12	1352766	1357315	4549	0.03125	1355435	1355795	360	0.001
12	2274344	2275669	1325	0.6770833333	2274654	2275645	991	0.007
12	6280255	6282877	2622	0.9791666667	6280261	6281480	1219	0.015
12	6454639	6456340	1701	0.9895833333	6454757	6456297	1540	0.034
12	7118963	7121092	2129	0.9791666667	7119816	7120930	1114	0.011
12	11260150	11362080	101930	1	11354265	11354596	331	0.001
12	30361111	30368403	7292	0.4895833333	30362241	30364742	2501	0.095
12	30619407	30620455	1048	0.03125	30620028	30620436	408	0.001
12	45891274	45892349	1075	0.90625	45891245	45892219	974	0.001
12	48937541	48943727	6186	0.9166666667	48938126	48940359	2233	0.083
12	58117385	58120315	2930	0.8854166667	58117357	58118690	1333	0.013
12	70739667	70753619	13952	0.5208333333	70743794	70748841	5047	0.046
12	73033203	73035179	1976	0.5729166667	73033252	73034527	1275	0.002
12	86374923	86382204	7281	0.96875	86375218	86382220	7002	0.138
12	108278221	108282390	4169	0.8645833333	108278828	108279737	909	0.012
12	121366432	121371263	4831	0.0104166667	121367083	121367536	453	0.001
12	127828619	127829267	648	0.6458333333	127828703	127829226	523	0.003
13	22402763	22404451	1688	0.2604166667	22403070	22403658	588	0.004
13	22534633	22537479	2846	0.9375	22534603	22536781	2178	0.068
13	30682131	30683298	1167	0.8229166667	30682549	30683279	730	0.004
13	58022113	58024808	2695	0.8333333333	58024002	58024757	755	0.007
13	70203060	70205860	2800	0.8125	70203021	70204711	1690	0.053
13	84372420	84382588	10168	1	84374436	84376937	2501	0.114
13	85271691	85272222	531	0.6875	85271691	85272250	559	0.002
13	89100330	89101523	1193	0.0625	89100637	89101471	834	0.004
13	89590552	89591366	814	0.59375	89590688	89591306	618	0.002
13	89802125	89806153	4028	0.9895833333	89802380	89804701	2321	0.048
13	102989882	102991973	2091	0.96875	102989850	102992002	2152	0.052
13	109049236	109053766	4530	0.6145833333	109051950	109053795	1845	0.049
13	112116904	112118098	1194	0.8958333333	112108063	112117106	9043	0.273
14	20162705	20166747	4042	0.4791666667	20163186	20163656	470	0.007
14	24120197	24122087	1890	0.7708333333	24120160	24122105	1945	0.033
14	32944317	32944838	521	0.9270833333	32944421	32944743	322	0.001
14	45234239	45241029	6790	0.6979166667	45234204	45237612	3408	0.163
14	55982363	55982943	580	0.7395833333	55982333	55982697	364	0.002
14	56959095	56961954	2859	0.1354166667	56959360	56961747	2387	0.012
14	62871724	62878323	6599	0.8958333333	62872304	62873863	1559	0.025
14	66533822	66536992	3170	0.09375	66535870	66536503	633	0.004
14	68197794	68200705	2911	0.6458333333	68199970	68200593	623	0.009
14	72585984	72587179	1195	0.7395833333	72586293	72586654	361	0.001
14	81670399	81671192	793	1	81670362	81671206	844	0.003
14	82514492	82516005	1513	0.84375	82514458	82515460	1002	0.013
14	82678961	82683707	4746	0.21875	82681748	82683639	1891	0.008
14	85885356	85886368	1012	1	85885439	85886371	932	0.012
14	88197168	88198552	1384	0.3020833333	88197781	88198491	710	0.003
14	91171265	91176439	5174	0.9270833333	91171361	91172942	1581	0.063
14	100651976	100653438	1462	0.71875	100651990	100652925	935	0.015
14	103928263	103936850	8587	0.9895833333	103930665	103933013	2348	0.021
14	104433985	104434868	883	0.7708333333	104434203	104434571	368	0.001
14	106122736	106130688	7952	0.21875	106130060	106130573	513	0.003
15	26751564	26758538	6974	1	26756442	26758333	1891	0.069
15	30692366	30693180	814	1	30692516	30693020	504	0.002
15	50525322	50526483	1161	0.5416666667	50525305	50526508	1203	0.008
15	56783425	56784206	781	0.8020833333	56783632	56784043	411	0.009
15	78860116	78861073	957	0.3020833333	78860378	78860873	495	0.002
15	80803893	80807501	3608	0.8333333333	80805737	80807523	1786	0.029
15	86690571	86691707	1136	0.9583333333	86690580	86691574	994	0.01
15	88170382	88171410	1028	0.4375	88170951	88171268	317	0.001
15	97445723	97447187	1464	0.1875	97445739	97446989	1250	0.006
16	1920994	1923259	2265	0.96875	1921078	1921717	639	0.006
16	7244102	7244990	888	1	7244356	7244820	464	0.005
16	8187057	8195254	8197	0.9791666667	8192926	8195257	2331	0.072
16	8191794	8195253	3459	0.96875	8192926	8195257	2331	0.072
16	9283715	9284599	884	0.8333333333	9283786	9284096	310	0.001
16	21046123	21050387	4264	0.90625	21047603	21047990	387	0.002
16	30273822	30275719	1897	0.96875	30273970	30274837	867	0.006
16	46731825	46741574	9749	0.4791666667	46732091	46734384	2293	0.009
16	67380531	67383547	3016	0.2291666667	67381056	67382136	1080	0.006
16	70632862	70637550	4688	1	70634748	70635314	566	0.01
16	77665134	77665547	413	0.9270833333	77665240	77665566	326	0.001
16	89778565	89782400	3835	0.6875	89778516	89779667	1151	0.022
17	143956	146618	2662	0.4895833333	145056	146594	1538	0.024
17	9520168	9521614	1446	0.9895833333	9520897	9521398	501	0.008
17	26887591	26888401	810	0.65625	26887777	26888275	498	0.003
17	36856644	36858615	1971	0.9895833333	36856738	36857243	505	0.005
17	37544252	37555835	11583	0.9895833333	37545679	37546677	998	0.015
17	38113276	38114040	764	0.875	38113552	38114047	495	0.009
17	46184194	46186625	2431	0.5208333333	46185118	46185920	802	0.006
17	47254525	47255470	945	0.5	47254552	47255366	814	0.006
17	47713391	47718089	4698	0.9479166667	47716187	47717057	870	0.021
17	70456350	70457548	1198	0.2604166667	70456517	70457058	541	0.001
17	71714348	71723007	8659	0.5625	71719471	71722481	3010	0.085
17	71805494	71808778	3284	0.8333333333	71806347	71807283	936	0.005
17	76085750	76086547	797	0.9791666667	76085753	76086197	444	0.004
17	80459373	80461091	1718	0.8541666667	80459527	80460325	798	0.012
18	6986469	6989530	3061	0.2083333333	6986485	6988076	1591	0.038
18	14627430	14628241	811	0.7708333333	14627567	14628209	642	0.004
18	18228327	18234023	5696	1	18232300	18234037	1737	0.027
18	28326332	28327260	928	0.5729166667	28326309	28326756	447	0.002
18	39604683	39609862	5179	0.7395833333	39606699	39609530	2831	0.068
18	39606980	39610152	3172	0.7395833333	39606699	39609530	2831	0.044
18	47353158	47354282	1124	0.9166666667	47353269	47354217	948	0.008
18	53133460	53134412	952	0.3854166667	53133476	53134432	956	0.014
18	57750357	57751050	693	0.8854166667	57750340	57751013	673	0.005
19	9677841	9678939	1098	0.1666666667	9677859	9678874	1015	0.006
19	16125865	16131208	5343	0.6041666667	16126942	16127551	609	0.002
19	16325665	16327640	1975	0.9895833333	16326496	16327563	1067	0.005
19	21634344	21637275	2931	0.6979166667	21636424	21637290	866	0.002
19	35652888	35653242	354	0.4479166667	35652913	35653214	301	0.001
19	54157284	54160921	3637	0.5	54159493	54159894	401	0.004
20	4309704	4314509	4805	1	4310377	4314494	4117	0.044
20	5607240	5609577	2337	0.875	5607968	5608504	536	0.001
20	10905476	10905875	399	0.8125	10905480	10905780	300	0.001
20	11203428	11208242	4814	0.0104166667	11203401	11208245	4844	0.015
20	21232064	21233505	1441	0.8333333333	21232161	21233263	1102	0.01
20	40991470	40993246	1776	1	40991435	40993281	1846	0.029
20	45204560	45207142	2582	0.3541666667	45205463	45207132	1669	0.023
20	53382618	53384822	2204	0.2604166667	53382652	53383103	451	0.001
20	55628618	55629994	1376	0.4583333333	55628694	55630009	1315	0.011
20	58398924	58400571	1647	0.21875	58398999	58400573	1574	0.008
21	3701589	3704802	3213	0.65625	3703097	3704751	1654	0.032
21	7534652	7537814	3162	0.9791666667	7534672	7537819	3147	0.044
21	8000402	8004074	3672	0.1041666667	8002642	8004063	1421	0.008
21	9730939	9732198	1259	0.59375	9730916	9732220	1304	0.013
22	34428262	34434193	5931	0.90625	34432607	34434034	1427	0.073
22	35489291	35492401	3110	0.9895833333	35489293	35491001	1708	0.056
22	39765622	39768838	3216	0.9791666667	39766113	39766543	430	0.001
22	40025264	40028747	3483	0.9583333333	40027439	40027985	546	0.012
22	48129036	48129890	854	0.9583333333	48129072	48129904	832	0.012
2A	14421062	14421975	913	0.8333333333	14421037	14421833	796	0.005
2A	25735385	25736232	847	0.375	25736044	25736394	350	0.001
2A	28857708	28858617	909	0.75	28857708	28858641	933	0.009
2A	49638067	49638398	331	0.8229166667	49638041	49638369	328	0.001
2A	58691244	58695387	4143	0.8645833333	58693912	58695376	1464	0.021
2A	85103083	85103751	668	0.1770833333	85103056	85103728	672	0.002
2A	98854154	98855569	1415	0.625	98854184	98854947	763	0.003
2A	105361843	105363922	2079	0.7604166667	105363417	105363858	441	0.001
2B	114422858	114427621	4763	0.3854166667	114423796	114424448	652	0.019
2B	116458645	116464804	6159	0.6979166667	116458620	116463442	4822	0.143
2B	126967071	126976035	8964	0.4583333333	126971539	126976024	4485	0.165
2B	129360218	129361445	1227	0.03125	129360256	129361447	1191	0.002
2B	136306827	136310483	3656	0.6041666667	136306821	136309157	2336	0.009
2B	137439928	137440696	768	0.8645833333	137440049	137440677	628	0.001
2B	139788459	139793111	4652	0.9895833333	139791230	139792328	1098	0.031
2B	154791413	154792313	900	0.8645833333	154791408	154791734	326	0.001
2B	155166737	155167854	1117	0.6770833333	155166755	155167855	1100	0.007
2B	162571610	162577826	6216	0.9791666667	162573312	162574156	844	0.006
2B	163664035	163670646	6611	0.0833333333	163665010	163665947	937	0.004
2B	171199234	171202465	3231	0.4895833333	171200134	171202471	2337	0.013
2B	180318429	180321359	2930	0.6041666667	180319025	180321393	2368	0.036
2B	211067834	211072436	4602	0.84375	211069241	211070837	1596	0.033
2B	228116093	228118940	2847	0.1979166667	228116087	228117154	1067	0.002
2B	242903322	242908070	4748	0.9375	242905053	242907065	2012	0.071
2B	243671820	243672632	812	0.3854166667	243671892	243672206	314	0.001
2B	243906673	243907979	1306	0.40625	243906846	243907954	1108	0.025
2B	246931142	246933084	1942	0.8854166667	246931455	246932672	1217	0.024
