# Supplementary material for: Discovery of Novel Sequences in 1,000 Swedish Genomes
Source: Mol Biol Evol. 2019 Sep 24;37(1):18–30. doi: 10.1093/molbev/msz176 (PMC6984370; doi:10.1093/molbev/msz176)
Supplement: msz176_Supplementary_Data [file msz176_supplementary_data.zip › msz176-Suppl_data/Supplementary_Dataset S1.txt]

==================================================
file name: Chimp.NS.fasta           
sequences:         18773
total length:   16105752 bp  (16105752 bp excl N/X-runs)
GC level:         39.86 %
bases masked:    4843364 bp ( 30.07 %)
==================================================
               number of      length   percentage
               elements*    occupied  of sequence
--------------------------------------------------
SINEs:             3126       435218 bp    2.70 %
      ALUs          389        48799 bp    0.30 %
      MIRs         2726       385706 bp    2.39 %

LINEs:             7656      2703630 bp   16.79 %
      LINE1        5190      2185102 bp   13.57 %
      LINE2        1958       426524 bp    2.65 %
      L3/CR1        366        62746 bp    0.39 %

LTR elements:      3261       893770 bp    5.55 %
      ERVL          691       216260 bp    1.34 %
      ERVL-MaLRs   1455       370276 bp    2.30 %
      ERV_classI    789       225774 bp    1.40 %
      ERV_classII     1           38 bp    0.00 %

DNA elements:      2296       423705 bp    2.63 %
     hAT-Charlie   1222       230490 bp    1.43 %
     TcMar-Tigger   432        86623 bp    0.54 %

Unclassified:        49         9740 bp    0.06 %

Total interspersed repeats:  4466063 bp   27.73 %


Small RNA:           23         2087 bp    0.01 %

Satellites:          58        42602 bp    0.26 %
Simple repeats:    3638       294541 bp    1.83 %
Low complexity:     630        38576 bp    0.24 %
==================================================

* most repeats fragmented by insertions or deletions
  have been counted as one element
                                                      

The query species was assumed to be homo sapiens  
RepeatMasker Combined Database: Dfam_Consensus-20170127, RepBase-20170127
        
run with rmblastn version 2.6.0+

==================================================
file name: chimp.fasta  
sequences:         53694
total length:   45121313 bp  (45121313 bp excl N/X-runs)
GC level:         43.62 %
bases masked:   11343448 bp ( 25.14 %)
==================================================
               number of      length   percentage
               elements*    occupied  of sequence
--------------------------------------------------
SINEs:             8994      1229516 bp    2.72 %
      ALUs          855       109409 bp    0.24 %
      MIRs         8080      1109292 bp    2.46 %

LINEs:            17738      5473366 bp   12.13 %
      LINE1       11137      4170912 bp    9.24 %
      LINE2        5715      1152572 bp    2.55 %
      L3/CR1        601        96626 bp    0.21 %

LTR elements:      9025      2468928 bp    5.47 %
      ERVL         2487       748429 bp    1.66 %
      ERVL-MaLRs   4236      1072853 bp    2.38 %
      ERV_classI   1664       489457 bp    1.08 %
      ERV_classII    16         5611 bp    0.01 %

DNA elements:      6080      1163687 bp    2.58 %
     hAT-Charlie   3249       574577 bp    1.27 %
     TcMar-Tigger  1093       253126 bp    0.56 %

Unclassified:        82        13348 bp    0.03 %

Total interspersed repeats: 10348845 bp   22.94 %


Small RNA:          117         9379 bp    0.02 %

Satellites:         118        76669 bp    0.17 %
Simple repeats:   11280       789246 bp    1.75 %
Low complexity:    2126       120101 bp    0.27 %
==================================================

* most repeats fragmented by insertions or deletions
  have been counted as one element
                                                      

The query species was assumed to be homo sapiens  
RepeatMasker Combined Database: Dfam_Consensus-20170127, RepBase-20170127
        
run with rmblastn version 2.6.0+

==================================================
file name: clusters.size_filt.primates.fasta
sequences:        126885
total length:  101572328 bp  (101572328 bp excl N/X-runs)
GC level:         42.05 %
bases masked:   43907856 bp ( 43.23 %)
==================================================
               number of      length   percentage
               elements*    occupied  of sequence
--------------------------------------------------
SINEs:            13619      1749850 bp    1.72 %
      ALUs         2742       290348 bp    0.29 %
      MIRs        10816      1448405 bp    1.43 %

LINEs:            23424      7091057 bp    6.98 %
      LINE1       14139      5323190 bp    5.24 %
      LINE2        7983      1551366 bp    1.53 %
      L3/CR1        920       143786 bp    0.14 %

LTR elements:     12330      3378662 bp    3.33 %
      ERVL         3119       942136 bp    0.93 %
      ERVL-MaLRs   5920      1509635 bp    1.49 %
      ERV_classI   2414       690090 bp    0.68 %
      ERV_classII   101        49941 bp    0.05 %

DNA elements:      8179      1566517 bp    1.54 %
     hAT-Charlie   4329       764053 bp    0.75 %
     TcMar-Tigger  1507       361129 bp    0.36 %

Unclassified:       108        16308 bp    0.02 %

Total interspersed repeats: 13802394 bp   13.59 %


Small RNA:          192        27191 bp    0.03 %

Satellites:       23038     11342164 bp   11.17 %
Simple repeats:   47713     18240535 bp   17.96 %
Low complexity:    3841       496804 bp    0.49 %
==================================================

* most repeats fragmented by insertions or deletions
  have been counted as one element
                                                      

The query species was assumed to be homo sapiens  
RepeatMasker Combined Database: Dfam_Consensus-20170127, RepBase-20170127
        
run with rmblastn version 2.6.0+

==================================================
file name: random_ctg.fasta         
sequences:        500000
total length:  398022087 bp  (380020537 bp excl N/X-runs)
GC level:         41.81 %
bases masked:  177972930 bp ( 44.71 %)
==================================================
               number of      length   percentage
               elements*    occupied  of sequence
--------------------------------------------------
SINEs:           258688     50500164 bp   12.69 %
      ALUs       198631     42469859 bp   10.67 %
      MIRs        59484      7965184 bp    2.00 %

LINEs:           191605     67008862 bp   16.84 %
      LINE1      139068     56653689 bp   14.23 %
      LINE2       46075      9136035 bp    2.30 %
      L3/CR1       4717       841733 bp    0.21 %

LTR elements:     97169     30734834 bp    7.72 %
      ERVL        20609      6449088 bp    1.62 %
      ERVL-MaLRs  43748     12269700 bp    3.08 %
      ERV_classI  26583      9990755 bp    2.51 %
      ERV_classII  2630      1280703 bp    0.32 %

DNA elements:     60772     12016048 bp    3.02 %
     hAT-Charlie  30130      5217866 bp    1.31 %
     TcMar-Tigger 16299      4270161 bp    1.07 %

Unclassified:      2164       659360 bp    0.17 %

Total interspersed repeats:160919268 bp   40.43 %


Small RNA:         6169       565930 bp    0.14 %

Satellites:       15259     11025837 bp    2.77 %
Simple repeats:   89500      4682899 bp    1.18 %
Low complexity:   12933       795936 bp    0.20 %
==================================================

* most repeats fragmented by insertions or deletions
  have been counted as one element
                                                      

The query species was assumed to be homo sapiens  
RepeatMasker Combined Database: Dfam_Consensus-20170127, RepBase-20170127
        
run with rmblastn version 2.6.0+

==================================================
file name: clusters.size_filt.primates.no_GRCH38.fasta
sequences:         61044
total length:   46839038 bp  (46839038 bp excl N/X-runs)
GC level:         37.99 %
bases masked:   26094740 bp ( 55.71 %)
==================================================
               number of      length   percentage
               elements*    occupied  of sequence
--------------------------------------------------
SINEs:             4898       627743 bp    1.34 %
      ALUs         1478       161535 bp    0.34 %
      MIRs         3411       465713 bp    0.99 %

LINEs:             9590      3204409 bp    6.84 %
      LINE1        6107      2538171 bp    5.42 %
      LINE2        2802       539833 bp    1.15 %
      L3/CR1        456        79330 bp    0.17 %

LTR elements:      4441      1194871 bp    2.55 %
      ERVL          908       279125 bp    0.60 %
      ERVL-MaLRs   2164       548793 bp    1.17 %
      ERV_classI   1023       280604 bp    0.60 %
      ERV_classII     6          606 bp    0.00 %

DNA elements:      2948       538721 bp    1.15 %
     hAT-Charlie   1586       293992 bp    0.63 %
     TcMar-Tigger   584       111597 bp    0.24 %

Unclassified:        62        11917 bp    0.03 %

Total interspersed repeats:  5577661 bp   11.91 %


Small RNA:           87        19132 bp    0.04 %

Satellites:       12834      7051356 bp   15.05 %
Simple repeats:   27784     13148669 bp   28.07 %
Low complexity:    1358       298427 bp    0.64 %
==================================================

* most repeats fragmented by insertions or deletions
  have been counted as one element
                                                      

The query species was assumed to be homo sapiens  
RepeatMasker Combined Database: Dfam_Consensus-20170127, RepBase-20170127
        
run with rmblastn version 2.6.0+
