# Supplementary material for: Discovery of Novel Sequences in 1,000 Swedish Genomes
Source: Mol Biol Evol. 2019 Sep 24;37(1):18–30. doi: 10.1093/molbev/msz176 (PMC6984370; doi:10.1093/molbev/msz176)
Supplement: msz176_Supplementary_Data [file msz176_supplementary_data.zip › msz176-Suppl_data/Supplementary_Table S2.xls]

## Sheet: merged.no_hybrid.min5.noGRCh38.intersect_genes
Chromosome	Ins Pos	NS Cluster ID	Individuals	Gene start	Gene end	Gene name
GL000219.1	65500	0512_374	449	53831	99642	ENSG00000220023
GL000195.1	55181	0652_174	15	43717	74342	ENSG00000215781
GL000195.1	56146	0652_174	105	43717	74342	ENSG00000215781
20	1546181	0652_174	69	1520790	1600655	ENSG00000260861
20	1546181	0652_174	69	1544167	1600707	ENSG00000101307
20	2371672	0652_174	68	2361554	2413399	ENSG00000166948
20	4138347	0652_174	125	4101627	4168394	ENSG00000088826
20	8443434	0652_174	35	8112824	8949003	ENSG00000182621
20	8670446	0652_174	283	8112824	8949003	ENSG00000182621
20	8816482	0652_174	207	8112824	8949003	ENSG00000182621
20	9605186	0652_174	24	9518036	9819689	ENSG00000101349
20	15087621	0652_174	39	13976015	16033842	ENSG00000172264
20	15106561	0652_174	257	13976015	16033842	ENSG00000172264
20	15513258	0652_174	6	13976015	16033842	ENSG00000172264
20	15711377	0652_174	280	13976015	16033842	ENSG00000172264
20	15712331	0652_174	32	13976015	16033842	ENSG00000172264
20	32793283	0652_174	53	32782375	32857150	ENSG00000101440
20	33948922	0652_174	51	33890369	33999944	ENSG00000101019
20	36437376	0652_174	5	36322408	36500531	ENSG00000132792
20	42690569	0652_174	16	42543504	42698256	ENSG00000124191
20	44495453	0652_174	10	44486256	44507761	ENSG00000132801
20	45575411	0652_174	5	45523263	45817492	ENSG00000064655
20	60731060	0652_174	21	60718822	60757540	ENSG00000184402
20	52175323	0685_136	62	52169309	52191847	ENSG00000197670
20	26186392	0319_1381	7	26167556	26232162	ENSG00000227195
20	13914959	0710_10042	30	13829893	13977089	ENSG00000101251
20	259692	0002_1987	6	251504	271390	ENSG00000196476
20	401222	0002_1987	109	388142	411610	ENSG00000125826
20	31070911	0002_1987	20	31030862	31172876	ENSG00000197183
20	31071288	0002_1987	17	31030862	31172876	ENSG00000197183
20	60559909	0002_1987	36	60528525	60640866	ENSG00000130699
20	60893203	0002_1987	17	60883011	60942368	ENSG00000130702
20	60924874	0002_1987	9	60883011	60942368	ENSG00000130702
20	61659397	0002_1987	74	61640735	61716423	ENSG00000272259
20	61925439	0002_1987	220	61924538	61966203	ENSG00000101203
20	61992741	0002_1987	104	61991340	62002529	ENSG00000203900
20	61992741	0002_1987	104	61975420	62009753	ENSG00000101204
20	62081440	0002_1987	121	62037542	62103993	ENSG00000075043
20	62378701	0002_1987	7	62375019	62462597	ENSG00000130584
20	62674166	0002_1987	19	62588055	62680113	ENSG00000196700
20	62680478	0002_1987	10	62679076	62680994	ENSG00000203883
20	62680730	0002_1987	11	62679076	62680994	ENSG00000203883
20	40950588	0840_890	9	40701392	41818610	ENSG00000196090
20	40950910	0840_890	44	40701392	41818610	ENSG00000196090
20	59958366	0570_6719	138	59827482	60515673	ENSG00000179242
20	13704130	0035_116	11	13694969	13765532	ENSG00000089048
20	43392783	0746_32	52	43380449	43438979	ENSG00000101098
20	26190949	0588_1834	39	26167556	26232162	ENSG00000227195
20	31327391	0588_1834	26	31290493	31331803	ENSG00000149600
20	31327777	0588_1834	11	31290493	31331803	ENSG00000149600
20	4138562	0241_1861	9	4101627	4168394	ENSG00000088826
20	19106500	0092_353	15	19106429	19106551	ENSG00000264669
20	40813107	0636_697	6	40701392	41818610	ENSG00000196090
20	26091382	0061_1791	5	26084052	26094664	ENSG00000240108
20	49302191	0848_733	9	49202645	49308065	ENSG00000042062
21	23146400	0885_3	18	23119293	23169735	ENSG00000233997
21	39050065	0746_32	48	38979678	39288749	ENSG00000157542
21	28757651	0588_1834	47	28731204	28820898	ENSG00000231236
21	28757651	0588_1834	47	28733483	28768106	ENSG00000236332
21	33398504	0588_1834	51	33245628	33416946	ENSG00000142149
21	35905113	0588_1834	9	35885440	35987441	ENSG00000159200
21	37237880	0588_1834	128	36160098	37376965	ENSG00000159216
21	39018989	0588_1834	21	38979678	39288749	ENSG00000157542
21	9936064	0497_1017	367	9907190	9968585	ENSG00000188681
21	9937023	0497_1017	11	9907190	9968585	ENSG00000188681
21	9937515	0497_1017	162	9907190	9968585	ENSG00000188681
21	45954038	0002_1987	19	45917775	46131495	ENSG00000175894
21	46413752	0002_1987	40	46409779	46414001	ENSG00000234880
21	46707361	0002_1987	149	46683843	46707813	ENSG00000186866
21	47564311	0002_1987	28	47556176	47575481	ENSG00000160282
21	47564581	0002_1987	5	47556176	47575481	ENSG00000160282
21	47565615	0002_1987	51	47556176	47575481	ENSG00000160282
21	47648709	0002_1987	16	47608055	47648738	ENSG00000160285
21	47843694	0002_1987	13	47744036	47865682	ENSG00000160299
21	47844609	0002_1987	6	47744036	47865682	ENSG00000160299
21	40575886	0370_628	52	40556102	40693485	ENSG00000185658
21	16352926	0652_174	6	16343791	16365175	ENSG00000231201
21	16352926	0652_174	6	16333556	16437321	ENSG00000180530
21	17662671	0652_174	342	17442842	17999716	ENSG00000215386
21	19517287	0652_174	38	19273580	19639690	ENSG00000154645
21	22421323	0652_174	5	22370633	22915650	ENSG00000154654
21	26354197	0652_174	253	26310745	26365129	ENSG00000230379
21	26354197	0652_174	253	26212864	26430059	ENSG00000226983
21	32784206	0652_174	31	32490734	32932290	ENSG00000156299
21	33050819	0652_174	28	33043346	33104388	ENSG00000156304
21	37237863	0652_174	131	36160098	37376965	ENSG00000159216
21	37321075	0652_174	31	36160098	37376965	ENSG00000159216
21	39004473	0652_174	122	38979678	39288749	ENSG00000157542
21	39057812	0652_174	10	38979678	39288749	ENSG00000157542
21	41451953	0652_174	34	41382926	42219065	ENSG00000171587
21	44283932	0652_174	174	44263204	44299678	ENSG00000160193
21	38515904	0390_1141	58	38445526	38575413	ENSG00000182670
22	20875375	0652_174	34	20850200	20941919	ENSG00000099917
22	21228246	0652_174	12	21213271	21245506	ENSG00000099940
22	22376414	0652_174	14	22345496	22398332	ENSG00000197549
22	24270409	0652_174	11	24269087	24271761	ENSG00000225282
22	26953688	0652_174	64	26921458	26992681	ENSG00000128294
22	26997598	0652_174	42	26995242	27014052	ENSG00000100122
22	28775847	0652_174	105	28374004	29075853	ENSG00000100154
22	31997955	0652_174	15	31884674	32014572	ENSG00000198089
22	32819917	0652_174	24	32809834	32860471	ENSG00000184459
22	32827243	0652_174	31	32809834	32860471	ENSG00000184459
22	36711802	0652_174	35	36677327	36784063	ENSG00000100345
22	39452447	0652_174	6	39436924	39483748	ENSG00000239713
22	42135501	0652_174	5	42095503	42195460	ENSG00000167077
22	47334947	0652_174	49	47158518	47571336	ENSG00000054611
22	49836965	0652_174	69	49808176	50051190	ENSG00000188511
22	50273255	0652_174	413	50247490	50283726	ENSG00000100426
22	32518527	0002_1987	7	32517964	32529456	ENSG00000234479
22	39497136	0002_1987	55	39493229	39500072	ENSG00000100298
22	39992172	0002_1987	12	39966758	40085742	ENSG00000100346
22	40079719	0002_1987	5	39966758	40085742	ENSG00000100346
22	40080614	0002_1987	21	39966758	40085742	ENSG00000100346
22	43583130	0002_1987	60	43562628	43583139	ENSG00000100304
22	46761896	0002_1987	71	46756731	46933067	ENSG00000075275
22	47523823	0002_1987	8	47158518	47571336	ENSG00000054611
22	50755282	0002_1987	191	50747459	50765489	ENSG00000205593
22	50942495	0002_1987	7	50941376	50946135	ENSG00000100258
22	51000824	0002_1987	35	50989541	51001334	ENSG00000217442
22	51122225	0002_1987	74	51112843	51171726	ENSG00000251322
22	44375959	0746_32	47	44351301	44406411	ENSG00000100347
22	48075380	0746_32	6	48027423	48251349	ENSG00000224271
22	51135924	0665_26520	888	51112843	51171726	ENSG00000251322
22	26953706	0588_1834	21	26921458	26992681	ENSG00000128294
22	32820631	0636_697	9	32809834	32860471	ENSG00000184459
22	19906731	0977_1015	412	19863040	19929341	ENSG00000184470
1	20944531	0885_3	62	20915441	20945401	ENSG00000158825
1	28745532	0885_3	16	28696114	28826881	ENSG00000204138
1	72514098	0885_3	21	71861623	72748417	ENSG00000172260
1	167505929	0885_3	53	167498914	167523004	ENSG00000143162
1	196406157	0905_1521	19	196194909	196578355	ENSG00000162687
1	183856316	0589_63	12	183605220	183897665	ENSG00000143344
1	41730670	0768_4873	60	41708045	41750533	ENSG00000235358
1	166383294	0166_5237	784	166356964	166421869	ENSG00000225325
1	113980420	0636_697	8	113933371	114228545	ENSG00000081026
1	156898165	0636_697	19	156890442	156902886	ENSG00000160838
1	1925134	0061_1791	5	1853396	1935276	ENSG00000142609
1	236350566	0840_890	301	236305832	236385165	ENSG00000077585
1	44933798	0588_1834	28	44870866	45117396	ENSG00000187147
1	51029956	0588_1834	6	50905150	51425935	ENSG00000185104
1	58071845	0588_1834	354	58071519	58071878	ENSG00000236888
1	58071845	0588_1834	354	57460451	59012406	ENSG00000173406
1	154123750	0588_1834	6	153965161	154127592	ENSG00000143552
1	160047675	0588_1834	6	160032278	160049611	ENSG00000225279
1	178397561	0588_1834	7	178062864	178448644	ENSG00000075391
1	198243280	0588_1834	10	198126093	198291550	ENSG00000151414
1	204345032	0588_1834	23	204187979	204346793	ENSG00000143850
1	212765825	0588_1834	10	212738676	212794119	ENSG00000162772
1	213440199	0588_1834	7	213224589	213448116	ENSG00000136643
1	227462768	0588_1834	53	227177566	227506175	ENSG00000143776
1	237967565	0588_1834	34	237205505	237997288	ENSG00000198626
1	241050522	0588_1834	12	240931554	241520530	ENSG00000182901
1	246165601	0588_1834	44	245912642	246670614	ENSG00000185420
1	246251440	0588_1834	77	245912642	246670614	ENSG00000185420
1	246592239	0588_1834	20	245912642	246670614	ENSG00000185420
1	142653603	0497_1017	959	142653525	142653607	ENSG00000266657
1	142653603	0497_1017	959	142618769	142729975	ENSG00000230880
1	142653603	0497_1017	959	142620645	142729967	ENSG00000203849
1	142653622	0832_4691	45	142618769	142729975	ENSG00000230880
1	142653622	0832_4691	45	142620645	142729967	ENSG00000203849
1	142654553	0832_4691	16	142618769	142729975	ENSG00000230880
1	142654553	0832_4691	16	142620645	142729967	ENSG00000203849
1	142655836	0832_4691	135	142618769	142729975	ENSG00000230880
1	142655836	0832_4691	135	142620645	142729967	ENSG00000203849
1	117091273	0977_1015	8	117057157	117113661	ENSG00000116815
1	969153	0002_1987	6	955503	991496	ENSG00000188157
1	1219490	0002_1987	28	1215816	1227409	ENSG00000162572
1	1362529	0002_1987	171	1361508	1363167	ENSG00000205116
1	1855547	0002_1987	5	1853396	1935276	ENSG00000142609
1	2125733	0002_1987	35	2115903	2144159	ENSG00000162585
1	2382053	0002_1987	5	2357419	2436969	ENSG00000149527
1	3393820	0002_1987	12	3370990	3397677	ENSG00000130762
1	6051996	0002_1987	19	5922871	6052533	ENSG00000131697
1	6051996	0002_1987	19	6051526	6161253	ENSG00000069424
1	6065932	0002_1987	5	6051526	6161253	ENSG00000069424
1	7289535	0002_1987	12	6845384	7829766	ENSG00000171735
1	7580231	0002_1987	38	6845384	7829766	ENSG00000171735
1	53991134	0002_1987	34	53971910	54199877	ENSG00000174332
1	75198273	0002_1987	5	75171170	75199092	ENSG00000116791
1	234533289	0002_1987	5	234527059	234614849	ENSG00000059588
1	235575451	0002_1987	12	235530675	235612283	ENSG00000116957
1	245362240	0002_1987	43	245318287	245872733	ENSG00000162849
1	8446618	0035_116	78	8412457	8877702	ENSG00000142599
1	226152110	0092_353	62	226151879	226152128	ENSG00000213032
1	202758650	0437_26289	897	202696526	202778598	ENSG00000117139
1	7398071	0241_1066	14	6845384	7829766	ENSG00000171735
1	29426789	0848_733	71	29213603	29446553	ENSG00000159023
1	66055916	0848_733	35	65886248	66107242	ENSG00000116678
1	165659284	0848_733	10	165631453	165668100	ENSG00000143149
1	204238399	0848_733	50	204187979	204346793	ENSG00000143850
1	5934208	0652_174	134	5922871	6052533	ENSG00000131697
1	7863364	0652_174	49	7844380	7905237	ENSG00000049246
1	8446479	0652_174	177	8412457	8877702	ENSG00000142599
1	8501970	0652_174	77	8412457	8877702	ENSG00000142599
1	18611193	0652_174	11	18434240	18704977	ENSG00000117154
1	20944677	0652_174	111	20915441	20945401	ENSG00000158825
1	21492568	0652_174	118	21132963	21503377	ENSG00000075151
1	28745532	0652_174	27	28696114	28826881	ENSG00000204138
1	28898201	0652_174	51	28879597	28905051	ENSG00000180098
1	29321316	0652_174	31	29213603	29446553	ENSG00000159023
1	38447695	0652_174	23	38422647	38456593	ENSG00000183431
1	39747051	0652_174	25	39546988	39952849	ENSG00000127603
1	44933647	0652_174	96	44870866	45117396	ENSG00000187147
1	45795535	0652_174	239	45794835	45806142	ENSG00000132781
1	46678924	0652_174	101	46669006	46686933	ENSG00000171357
1	46678924	0652_174	101	46654354	46685977	ENSG00000085998
1	50912656	0652_174	8	50905150	51425935	ENSG00000185104
1	51029802	0652_174	20	50905150	51425935	ENSG00000185104
1	51057904	0652_174	9	50905150	51425935	ENSG00000185104
1	57904901	0652_174	130	57460451	59012406	ENSG00000173406
1	58071811	0652_174	336	58071519	58071878	ENSG00000236888
1	58071811	0652_174	336	57460451	59012406	ENSG00000173406
1	59871823	0652_174	62	59762310	60233347	ENSG00000172456
1	61055763	0652_174	373	61005921	61106163	ENSG00000226476
1	65346823	0652_174	52	65298912	65432187	ENSG00000162434
1	70061525	0652_174	71	70034081	70617628	ENSG00000033122
1	70093536	0652_174	11	70034081	70617628	ENSG00000033122
1	70412323	0652_174	29	70034081	70617628	ENSG00000033122
1	72514098	0652_174	24	71861623	72748417	ENSG00000172260
1	72638816	0652_174	146	71861623	72748417	ENSG00000172260
1	75703525	0652_174	6	75667816	76076801	ENSG00000137968
1	76856620	0652_174	30	76540404	77100286	ENSG00000184005
1	77577903	0652_174	38	77554675	77685115	ENSG00000142892
1	77634295	0652_174	16	77554675	77685115	ENSG00000142892
1	77764823	0652_174	75	77747736	78025651	ENSG00000154027
1	82312032	0652_174	181	81771845	82458120	ENSG00000117114
1	89115708	0652_174	10	89003196	89150887	ENSG00000237505
1	89219374	0652_174	13	89149905	89301938	ENSG00000065243
1	90150654	0652_174	15	90098631	90235462	ENSG00000171488
1	90150654	0652_174	15	90098699	90398809	ENSG00000271949
1	95342677	0652_174	10	95285898	95360802	ENSG00000143036
1	97717619	0652_174	8	97561479	97788511	ENSG00000232878
1	97717619	0652_174	8	97543299	98386605	ENSG00000188641
1	108142326	0652_174	177	108113782	108507766	ENSG00000134215
1	112032260	0652_174	12	112025970	112106584	ENSG00000121933
1	112103086	0652_174	32	112025970	112106584	ENSG00000121933
1	112103086	0652_174	32	112084840	112259313	ENSG00000116473
1	112123574	0652_174	150	112084840	112259313	ENSG00000116473
1	112991861	0652_174	292	112938803	113006078	ENSG00000143079
1	116983551	0652_174	11	116966346	117021464	ENSG00000233154
1	144950858	0652_174	36	144836157	145076186	ENSG00000178104
1	145098157	0652_174	26	145096220	145116922	ENSG00000223380
1	146658177	0652_174	5	146644350	146683136	ENSG00000237188
1	146658177	0652_174	5	146644765	146724314	ENSG00000273071
1	146658177	0652_174	5	146646930	146714700	ENSG00000131781
1	150962627	0652_174	16	150954493	150968110	ENSG00000143412
1	154123749	0652_174	12	153965161	154127592	ENSG00000143552
1	155924093	0652_174	119	155916630	155976861	ENSG00000116584
1	158456154	0652_174	15	158444244	158464676	ENSG00000236656
1	160047633	0652_174	75	160032278	160049611	ENSG00000225279
1	162237238	0652_174	7	162039564	162353321	ENSG00000198929
1	162262999	0652_174	7	162039564	162353321	ENSG00000198929
1	162660424	0652_174	6	162601163	162757190	ENSG00000162733
1	163088792	0652_174	75	163080911	163291577	ENSG00000143248
1	165659294	0652_174	100	165631453	165668100	ENSG00000143149
1	167506085	0652_174	22	167498914	167523004	ENSG00000143162
1	167858630	0652_174	39	167778625	167883453	ENSG00000143199
1	170964018	0652_174	19	170904612	171033906	ENSG00000117501
1	178397590	0652_174	8	178062864	178448644	ENSG00000075391
1	179491943	0652_174	67	179334855	179523870	ENSG00000162779
1	179651066	0652_174	930	179560748	179660407	ENSG00000162782
1	180857415	0652_174	158	180601140	180859387	ENSG00000143324
1	181588192	0652_174	45	181382238	181777219	ENSG00000198216
1	181601108	0652_174	41	181382238	181777219	ENSG00000198216
1	182420614	0652_174	100	182419256	182529734	ENSG00000121446
1	190626345	0652_174	20	190594020	190770788	ENSG00000231175
1	197011756	0652_174	248	197008321	197036397	ENSG00000143278
1	198243275	0652_174	36	198126093	198291550	ENSG00000151414
1	198815163	0652_174	39	198776622	198906558	ENSG00000229989
1	204344960	0652_174	71	204187979	204346793	ENSG00000143850
1	212765779	0652_174	42	212738676	212794119	ENSG00000162772
1	213136896	0652_174	7	213123862	213165379	ENSG00000143494
1	215285266	0652_174	16	215179118	215410436	ENSG00000082482
1	217024838	0652_174	34	216676588	217311097	ENSG00000196482
1	220954336	0652_174	15	220921567	220958150	ENSG00000117791
1	222852607	0652_174	18	222841355	222886552	ENSG00000186063
1	222870654	0652_174	93	222841355	222886552	ENSG00000186063
1	223311337	0652_174	5	223282748	223316624	ENSG00000187554
1	224776595	0652_174	18	224622362	224928251	ENSG00000143786
1	225560611	0652_174	30	225083964	225586996	ENSG00000185842
1	227602174	0652_174	64	227581292	227618736	ENSG00000234277
1	231084914	0652_174	470	231041989	231114621	ENSG00000143643
1	231725207	0652_174	11	231664399	231954990	ENSG00000270106
1	231932086	0652_174	44	231762561	232177018	ENSG00000162946
1	231932086	0652_174	44	231664399	231954990	ENSG00000270106
1	232587694	0652_174	83	232533711	232697304	ENSG00000116991
1	233342097	0652_174	15	233119181	233431459	ENSG00000135749
1	233518998	0652_174	21	233463514	233520894	ENSG00000143674
1	234805702	0652_174	162	234782035	234818922	ENSG00000228044
1	234805702	0652_174	162	234805269	234831900	ENSG00000230628
1	237569170	0652_174	92	237205505	237997288	ENSG00000198626
1	239780116	0652_174	51	239549865	240078750	ENSG00000133019
1	239976948	0652_174	271	239549865	240078750	ENSG00000133019
1	241489935	0652_174	49	240931554	241520530	ENSG00000182901
1	241908593	0652_174	43	241815580	241965435	ENSG00000162843
1	243377689	0652_174	25	243287730	243418650	ENSG00000143702
1	245989295	0652_174	11	245912642	246670614	ENSG00000185420
1	246114482	0652_174	18	245912642	246670614	ENSG00000185420
1	246165627	0652_174	54	245912642	246670614	ENSG00000185420
1	246219948	0652_174	24	245912642	246670614	ENSG00000185420
1	246270170	0652_174	42	245912642	246670614	ENSG00000185420
1	246301380	0652_174	404	245912642	246670614	ENSG00000185420
1	246406631	0652_174	57	245912642	246670614	ENSG00000185420
1	246487153	0652_174	10	245912642	246670614	ENSG00000185420
1	246592239	0652_174	103	245912642	246670614	ENSG00000185420
1	246708167	0652_174	38	246703862	246729626	ENSG00000162851
1	246815862	0652_174	429	246729746	246831886	ENSG00000162852
1	247139577	0652_174	44	247108849	247171395	ENSG00000197472
1	247139577	0652_174	44	247108849	247242113	ENSG00000135747
1	212766366	0390_1141	22	212738676	212794119	ENSG00000162772
1	168088436	0319_1381	5	168053997	168106821	ENSG00000143147
1	245956262	0279_2131	21	245912642	246670614	ENSG00000185420
1	103511366	0512_374	7	103342023	103574052	ENSG00000060718
1	103511580	0512_374	229	103342023	103574052	ENSG00000060718
1	77938279	0136_15676	281	77747736	78025651	ENSG00000154027
3	111924138	0840_890	162	111859734	112013105	ENSG00000172139
3	132896997	0840_890	16	132757235	133116636	ENSG00000144868
3	138242515	0840_890	46	138213186	138313380	ENSG00000114107
3	149516214	0840_890	448	149478892	149686172	ENSG00000206199
3	111499151	0346_1346	5	111393523	111565294	ENSG00000240891
3	111499151	0346_1346	5	111451344	111695364	ENSG00000144824
3	140138332	0726_463	113	139654027	140296239	ENSG00000158258
3	11916228	0885_3	106	11901148	11932646	ENSG00000230342
3	27899250	0885_3	13	27844253	27932792	ENSG00000225548
3	128395199	0885_3	135	128393578	128395848	ENSG00000242551
3	128395199	0885_3	135	128338817	128399918	ENSG00000163902
3	129938405	0885_3	309	129931666	129992649	ENSG00000228252
3	132577715	0885_3	13	132440594	132593067	ENSG00000248724
3	184273504	0885_3	37	184264502	184274706	ENSG00000230215
3	184273504	0885_3	37	183852826	184402546	ENSG00000145191
3	195761748	0885_3	5	195754054	195809060	ENSG00000072274
3	44904790	0002_1987	7	44903361	44907162	ENSG00000169964
3	44904790	0002_1987	7	44803209	44914868	ENSG00000163808
3	47459404	0002_1987	5	47455203	47518616	ENSG00000114650
3	50162661	0002_1987	5	50153455	50193518	ENSG00000235016
3	127871732	0002_1987	8	127783621	127872757	ENSG00000175792
3	148815556	0002_1987	77	148804119	148820610	ENSG00000239718
3	169486967	0002_1987	25	169484709	169487683	ENSG00000184378
3	185349225	0002_1987	14	185300284	185351339	ENSG00000163904
3	132848714	0810_10958	848	132757235	133116636	ENSG00000144868
3	15778808	0035_116	425	15708743	15901278	ENSG00000206560
3	75821190	0815_784	5	75758794	75834734	ENSG00000227124
3	2819771	0588_1834	88	2140497	3099645	ENSG00000144619
3	11204156	0588_1834	14	11178779	11305243	ENSG00000196639
3	36460122	0588_1834	11	36421836	36589499	ENSG00000144681
3	40603704	0588_1834	6	40566369	40616176	ENSG00000172888
3	47782783	0588_1834	111	47626762	47823596	ENSG00000173473
3	76985861	0588_1834	40	75955846	77699115	ENSG00000185008
3	99655238	0588_1834	64	99536678	99897447	ENSG00000184220
3	99655238	0588_1834	64	99548985	99833357	ENSG00000168386
3	110987458	0588_1834	40	110788918	110994410	ENSG00000177707
3	170148481	0588_1834	6	170136653	170578169	ENSG00000013297
3	197751110	0588_1834	5	197687071	197770591	ENSG00000185621
3	61723687	0319_1381	60	61547243	62283288	ENSG00000144724
3	81799685	0319_1381	5	81538850	81811312	ENSG00000114480
3	283992	0241_1861	71	238279	451090	ENSG00000134121
3	153512002	0512_374	152	153102723	153697975	ENSG00000238755
3	185173317	0526_4279	7	185000729	185206885	ENSG00000073803
3	138888059	0166_5237	205	138724648	139076065	ENSG00000175110
3	2329348	0636_697	5	2140497	3099645	ENSG00000144619
3	111499061	0636_697	79	111393523	111565294	ENSG00000240891
3	111499061	0636_697	79	111451344	111695364	ENSG00000144824
3	75802684	0497_1017	266	75758794	75834734	ENSG00000227124
3	283908	0652_174	94	238279	451090	ENSG00000134121
3	2211684	0652_174	8	2140497	3099645	ENSG00000144619
3	2819786	0652_174	20	2140497	3099645	ENSG00000144619
3	2823416	0652_174	43	2140497	3099645	ENSG00000144619
3	2881915	0652_174	567	2140497	3099645	ENSG00000144619
3	3002716	0652_174	56	2140497	3099645	ENSG00000144619
3	4205072	0652_174	168	3742498	4508965	ENSG00000144455
3	6395775	0652_174	137	6190171	6407572	ENSG00000226022
3	6679895	0652_174	49	6532166	6777816	ENSG00000189229
3	6679895	0652_174	49	6673376	6847136	ENSG00000226258
3	7130299	0652_174	221	6811688	7783215	ENSG00000196277
3	7133338	0652_174	165	6811688	7783215	ENSG00000196277
3	9572412	0652_174	32	9543481	9595486	ENSG00000156959
3	10165263	0652_174	6	10157276	10168874	ENSG00000254999
3	11204157	0652_174	5	11178779	11305243	ENSG00000196639
3	15639156	0652_174	18	15602211	15643338	ENSG00000131373
3	17567253	0652_174	15	17198654	18486309	ENSG00000131374
3	23361027	0652_174	14	23244511	23633284	ENSG00000182247
3	23514921	0652_174	8	23244511	23633284	ENSG00000182247
3	24348754	0652_174	34	24158651	24536773	ENSG00000151090
3	25278415	0652_174	33	25215823	25639423	ENSG00000077092
3	25389873	0652_174	30	25215823	25639423	ENSG00000077092
3	25668896	0652_174	5	25639475	25706398	ENSG00000077097
3	28424782	0652_174	5	28390637	28579613	ENSG00000206559
3	29550194	0652_174	17	29322473	30051886	ENSG00000144642
3	31881255	0652_174	404	31699382	32119072	ENSG00000144645
3	37604373	0652_174	38	37493606	37865005	ENSG00000144668
3	38399689	0652_174	6	38388251	38462839	ENSG00000093217
3	40603677	0652_174	12	40566369	40616176	ENSG00000172888
3	42898323	0652_174	136	42897497	42917633	ENSG00000180432
3	42898323	0652_174	136	42846244	42929466	ENSG00000144648
3	42898323	0652_174	136	42850975	42984284	ENSG00000240747
3	42898323	0652_174	136	42850906	42949597	ENSG00000273328
3	42898323	0652_174	136	42850938	43097363	ENSG00000273291
3	44340284	0652_174	5	44283378	44373590	ENSG00000173769
3	47782849	0652_174	314	47626762	47823596	ENSG00000173473
3	48745955	0652_174	75	48725436	48777786	ENSG00000068745
3	49951065	0652_174	23	49941278	49954370	ENSG00000228008
3	49951065	0652_174	23	49946302	49967606	ENSG00000164077
3	50879131	0652_174	343	50712672	51421629	ENSG00000088538
3	55885190	0652_174	13	55542336	56502391	ENSG00000187672
3	57564184	0652_174	12	57557090	57583947	ENSG00000168374
3	63540833	0652_174	204	63213991	63602597	ENSG00000163630
3	64218842	0652_174	11	64079543	64431152	ENSG00000163637
3	65933610	0652_174	22	65858490	65940233	ENSG00000272610
3	65933610	0652_174	22	65339200	66024509	ENSG00000151276
3	69342565	0652_174	103	69219141	69591734	ENSG00000114541
3	71588225	0652_174	83	71003844	71633140	ENSG00000114861
3	76222280	0652_174	13	75955846	77699115	ENSG00000185008
3	76985861	0652_174	179	75955846	77699115	ENSG00000185008
3	84832086	0652_174	47	84687557	84930830	ENSG00000242641
3	89306806	0652_174	67	89156674	89531284	ENSG00000044524
3	96596478	0652_174	15	96533425	97471304	ENSG00000080224
3	99655238	0652_174	69	99536678	99897447	ENSG00000184220
3	99655238	0652_174	69	99548985	99833357	ENSG00000168386
3	110987434	0652_174	133	110788918	110994410	ENSG00000177707
3	111226349	0652_174	231	111011566	111384597	ENSG00000153283
3	111712044	0652_174	33	111697857	111712210	ENSG00000144827
3	113047085	0652_174	42	113005777	113160457	ENSG00000206530
3	113203522	0652_174	12	113161565	113234034	ENSG00000163611
3	113903248	0652_174	82	113847499	113918254	ENSG00000151577
3	115383055	0652_174	65	115342171	115440337	ENSG00000172020
3	118171976	0652_174	185	117723666	118276515	ENSG00000243276
3	118744245	0652_174	6	118619404	118864915	ENSG00000144847
3	120318944	0652_174	54	120315156	120321347	ENSG00000065518
3	120425424	0652_174	115	120405528	120461840	ENSG00000144840
3	123126428	0652_174	100	123001143	123168605	ENSG00000173175
3	124874382	0652_174	478	124801480	124998021	ENSG00000221955
3	128076670	0652_174	7	127872297	128127485	ENSG00000132394
3	128395179	0652_174	308	128393578	128395848	ENSG00000242551
3	128395179	0652_174	308	128338817	128399918	ENSG00000163902
3	129938380	0652_174	545	129931666	129992649	ENSG00000228252
3	132577715	0652_174	16	132440594	132593067	ENSG00000248724
3	141070444	0652_174	14	141043055	141168634	ENSG00000177311
3	141070444	0652_174	14	140986195	141085979	ENSG00000249417
3	141318564	0652_174	27	141205889	141334184	ENSG00000155903
3	146798865	0652_174	8	146627472	147088443	ENSG00000243620
3	151051710	0652_174	6	150803484	151154860	ENSG00000144893
3	155818292	0652_174	24	155755490	156256545	ENSG00000169282
3	156239851	0652_174	152	155755490	156256545	ENSG00000169282
3	157369119	0652_174	5	157261035	157395538	ENSG00000174899
3	157962785	0652_174	38	157823644	158263519	ENSG00000174891
3	158089827	0652_174	15	157823644	158263519	ENSG00000174891
3	158223489	0652_174	24	157823644	158263519	ENSG00000174891
3	165180205	0652_174	9	164924748	165373211	ENSG00000244128
3	168885573	0652_174	29	168801287	169381406	ENSG00000085276
3	169301884	0652_174	15	168801287	169381406	ENSG00000085276
3	169707067	0652_174	9	169684423	169716161	ENSG00000008952
3	174225423	0652_174	61	174156363	175523428	ENSG00000177694
3	174410727	0652_174	277	174156363	175523428	ENSG00000177694
3	174479902	0652_174	456	174156363	175523428	ENSG00000177694
3	176542145	0652_174	57	176361729	176585626	ENSG00000232461
3	178111010	0652_174	178	177990720	178562217	ENSG00000197584
3	179634819	0652_174	6	179616017	179639683	ENSG00000244302
3	179634819	0652_174	6	179512746	179754841	ENSG00000114757
3	180483941	0652_174	92	180320646	180588793	ENSG00000145075
3	184273559	0652_174	74	184264502	184274706	ENSG00000230215
3	184273559	0652_174	74	183852826	184402546	ENSG00000145191
3	185262612	0652_174	16	185224050	185270401	ENSG00000163898
3	186473948	0652_174	8	186435038	186478330	ENSG00000197099
3	186957939	0652_174	61	186935942	187009810	ENSG00000127241
3	188031102	0652_174	6	187871072	188608460	ENSG00000145012
3	188162095	0652_174	9	187871072	188608460	ENSG00000145012
3	188883105	0652_174	194	188665003	189043093	ENSG00000188001
3	190156769	0652_174	5	190146444	190167665	ENSG00000198398
3	191993020	0652_174	6	191955826	192000886	ENSG00000231383
3	191993020	0652_174	6	191857184	192485553	ENSG00000114279
3	192045357	0652_174	18	191857184	192485553	ENSG00000114279
3	192602226	0652_174	6	192514604	192635950	ENSG00000180611
3	195411709	0652_174	6	195384967	195412775	ENSG00000215837
3	195411709	0652_174	6	195384933	195460422	ENSG00000242086
3	196227354	0652_174	51	196195654	196230639	ENSG00000163961
3	196601045	0652_174	41	196594727	196661585	ENSG00000119231
3	2819823	0977_1015	8	2140497	3099645	ENSG00000144619
3	2882004	0977_1015	250	2140497	3099645	ENSG00000144619
3	47737314	0977_1015	159	47626762	47823596	ENSG00000173473
3	176505887	0977_1015	5	176361729	176585626	ENSG00000232461
3	63299232	0954_12578	30	63213991	63602597	ENSG00000163630
3	2961912	0848_733	109	2140497	3099645	ENSG00000144619
3	36460121	0848_733	7	36421836	36589499	ENSG00000144681
3	100410528	0848_733	52	100328433	100414323	ENSG00000144820
3	142647415	0848_733	5	142645517	142661376	ENSG00000243818
3	174250887	0848_733	31	174156363	175523428	ENSG00000177694
3	192376509	0848_733	10	191857184	192485553	ENSG00000114279
2	55116455	0885_3	65	54950636	55199157	ENSG00000214595
2	66658780	0885_3	228	66653867	66660602	ENSG00000226819
2	106452514	0885_3	24	106361354	106510730	ENSG00000071051
2	112716541	0885_3	6	112656056	112787138	ENSG00000153208
2	160562421	0885_3	6	160527219	160568946	ENSG00000226266
2	213168108	0885_3	38	212240446	213403565	ENSG00000178568
2	218673990	0746_32	9	218664512	218867718	ENSG00000079308
2	134261689	0815_1396	769	133429374	134326034	ENSG00000176771
2	26811910	0636_697	19	26804070	26864236	ENSG00000157884
2	125464401	0636_697	9	124782864	125672864	ENSG00000155052
2	222431279	0636_697	115	222282747	222438922	ENSG00000116106
2	141852858	0150_1218	14	140988992	142889270	ENSG00000168702
2	112009023	0092_5619	7	111953927	112252677	ENSG00000172965
2	1139209	0588_1834	97	946554	1371385	ENSG00000172554
2	1844961	0588_1834	5	1792885	2335032	ENSG00000186487
2	15519514	0588_1834	130	15307032	15701454	ENSG00000151779
2	29252165	0588_1834	47	29179477	29284239	ENSG00000189350
2	29806408	0588_1834	8	29415640	30144432	ENSG00000171094
2	33575790	0588_1834	5	33172039	33624576	ENSG00000049323
2	44825808	0588_1834	188	44589089	44999731	ENSG00000143919
2	51995971	0588_1834	6	51259739	52635055	ENSG00000231918
2	56373511	0588_1834	16	56179293	56408787	ENSG00000272180
2	71706021	0588_1834	124	71680852	71913898	ENSG00000135636
2	75387861	0588_1834	69	75381492	75417075	ENSG00000270571
2	75387861	0588_1834	69	75273590	75426826	ENSG00000115353
2	138259762	0588_1834	26	137523115	138435287	ENSG00000144229
2	159282589	0588_1834	25	159027593	159313265	ENSG00000153237
2	164453397	0588_1834	9	164449906	164592522	ENSG00000182263
2	172570764	0588_1834	28	172543919	172604930	ENSG00000077380
2	178648932	0588_1834	30	178487980	178973066	ENSG00000128655
2	182262157	0588_1834	40	181966659	182264286	ENSG00000234663
2	208472392	0588_1834	93	208445355	208490652	ENSG00000144401
2	218213636	0588_1834	5	218148742	218621316	ENSG00000231672
2	219576449	0588_1834	108	219575568	219620139	ENSG00000135912
2	233845856	0588_1834	75	233743396	233877982	ENSG00000066248
2	29252088	0977_1015	195	29179477	29284239	ENSG00000189350
2	115833849	0977_1015	5	115199876	116603328	ENSG00000175497
2	192840001	0977_1015	88	192711265	192908909	ENSG00000233766
2	192840001	0977_1015	88	192813769	193060435	ENSG00000144339
2	3751934	0002_1987	47	3751453	3836122	ENSG00000214866
2	105469281	0002_1987	15	105424030	105469641	ENSG00000233639
2	220477996	0002_1987	24	220462582	220481173	ENSG00000144589
2	242829996	0002_1987	243	242823514	243020873	ENSG00000233806
2	218947644	0440_3139	217	218899683	218955304	ENSG00000188282
2	170352983	0035_116	31	170335688	170382432	ENSG00000163093
2	170352983	0035_116	31	170335990	170382432	ENSG00000251569
2	18534622	0092_353	37	18059114	18542882	ENSG00000170745
2	234002180	0092_353	111	233924677	234116549	ENSG00000168918
2	99737872	0376_11637	155	99613724	99771427	ENSG00000135951
2	132972151	0540_3918	18	132905164	133015542	ENSG00000163046
2	132972747	0540_3918	19	132905164	133015542	ENSG00000163046
2	132977101	0540_3918	8	132905164	133015542	ENSG00000163046
2	132983788	0540_3918	13	132905164	133015542	ENSG00000163046
2	132987661	0540_3918	11	132905164	133015542	ENSG00000163046
2	132988222	0540_3918	6	132905164	133015542	ENSG00000163046
2	133004064	0540_3918	177	132905164	133015542	ENSG00000163046
2	133004581	0540_3918	209	132905164	133015542	ENSG00000163046
2	133005368	0540_3918	294	132905164	133015542	ENSG00000163046
2	67819209	0848_733	25	67792736	67911209	ENSG00000235495
2	153248255	0848_733	98	153191751	153506348	ENSG00000157827
2	159285122	0848_733	28	159027593	159313265	ENSG00000153237
2	1139357	0652_174	223	946554	1371385	ENSG00000172554
2	1194684	0652_174	167	946554	1371385	ENSG00000172554
2	1817580	0652_174	181	1792885	2335032	ENSG00000186487
2	3314015	0652_174	30	3192696	3381653	ENSG00000032389
2	3479133	0652_174	10	3383446	3488865	ENSG00000171853
2	3718447	0652_174	94	3705785	3750261	ENSG00000151360
2	11353552	0652_174	151	11319887	11488456	ENSG00000134318
2	11426350	0652_174	251	11319887	11488456	ENSG00000134318
2	15519505	0652_174	283	15307032	15701454	ENSG00000151779
2	21535110	0652_174	11	21444047	22193831	ENSG00000233005
2	21796695	0652_174	576	21444047	22193831	ENSG00000233005
2	29252122	0652_174	45	29179477	29284239	ENSG00000189350
2	29806336	0652_174	42	29415640	30144432	ENSG00000171094
2	31559468	0652_174	478	31557187	31637581	ENSG00000158125
2	33231542	0652_174	26	33172039	33624576	ENSG00000049323
2	33575790	0652_174	18	33172039	33624576	ENSG00000049323
2	35289870	0652_174	10	35024917	35410755	ENSG00000226994
2	39315293	0652_174	447	39208537	39351486	ENSG00000115904
2	40613509	0652_174	167	40324410	40838193	ENSG00000183023
2	44825675	0652_174	231	44589089	44999731	ENSG00000143919
2	46195999	0652_174	128	45878484	46415129	ENSG00000171132
2	46928901	0652_174	195	46926091	46990268	ENSG00000171150
2	50602565	0652_174	217	50145643	51259674	ENSG00000179915
2	51469010	0652_174	80	51259739	52635055	ENSG00000231918
2	51508012	0652_174	97	51259739	52635055	ENSG00000231918
2	51613330	0652_174	51	51259739	52635055	ENSG00000231918
2	51995960	0652_174	12	51259739	52635055	ENSG00000231918
2	55116543	0652_174	132	54950636	55199157	ENSG00000214595
2	55634876	0652_174	23	55514978	55647057	ENSG00000115355
2	56373482	0652_174	55	56179293	56408787	ENSG00000272180
2	59626991	0652_174	10	59445815	60327335	ENSG00000271955
2	59626991	0652_174	10	59465851	59960531	ENSG00000233891
2	59874248	0652_174	71	59445815	60327335	ENSG00000271955
2	59874248	0652_174	71	59465851	59960531	ENSG00000233891
2	66658891	0652_174	161	66653867	66660602	ENSG00000226819
2	68733401	0652_174	5	68694693	68858004	ENSG00000169621
2	69744649	0652_174	33	69688532	69901481	ENSG00000115977
2	73681343	0652_174	22	73612886	73837920	ENSG00000116127
2	73723647	0652_174	23	73612886	73837920	ENSG00000116127
2	74125465	0652_174	234	74119441	74146992	ENSG00000163017
2	74142361	0652_174	18	74119441	74146992	ENSG00000163017
2	75387788	0652_174	188	75381492	75417075	ENSG00000270571
2	75387788	0652_174	188	75273590	75426826	ENSG00000115353
2	80768857	0652_174	377	79412357	80875905	ENSG00000066032
2	85885005	0652_174	5	85884437	85895864	ENSG00000168878
2	96616685	0652_174	67	96514587	96657541	ENSG00000174501
2	99868360	0652_174	16	99858709	99871745	ENSG00000185674
2	99868360	0652_174	16	99757948	99939204	ENSG00000241962
2	100437201	0652_174	100	100162323	100759201	ENSG00000144218
2	106452541	0652_174	32	106361354	106510730	ENSG00000071051
2	107151802	0652_174	10	107138359	107154535	ENSG00000231505
2	108812209	0652_174	7	108784204	108834297	ENSG00000225328
2	123830357	0652_174	306	123823727	123831057	ENSG00000232740
2	128638877	0652_174	39	128619204	128643496	ENSG00000144233
2	129055403	0652_174	74	128994290	129076151	ENSG00000136720
2	138259617	0652_174	89	137523115	138435287	ENSG00000144229
2	141533891	0652_174	219	140988992	142889270	ENSG00000168702
2	142325342	0652_174	63	140988992	142889270	ENSG00000168702
2	143695049	0652_174	7	143635067	143799890	ENSG00000115919
2	148649943	0652_174	167	148602086	148688393	ENSG00000121989
2	154752523	0652_174	152	154728426	155310361	ENSG00000144278
2	158279969	0652_174	13	158271131	158345473	ENSG00000115165
2	163678448	0652_174	218	163227917	163695240	ENSG00000184611
2	170036244	0652_174	36	169983619	170219195	ENSG00000081479
2	172676865	0652_174	112	172640880	172864766	ENSG00000115840
2	174125210	0652_174	10	174031174	174146764	ENSG00000238133
2	174125210	0652_174	10	173940163	174132738	ENSG00000091436
2	175735886	0652_174	119	175664091	175870097	ENSG00000128656
2	178318441	0652_174	43	178257372	178408564	ENSG00000018510
2	178543640	0652_174	23	178487980	178973066	ENSG00000128655
2	178783835	0652_174	12	178487980	178973066	ENSG00000128655
2	181880708	0652_174	96	181831975	181941312	ENSG00000170035
2	182262124	0652_174	116	181966659	182264286	ENSG00000234663
2	185761548	0652_174	22	185463093	185804219	ENSG00000170396
2	188649314	0652_174	363	188577543	189152418	ENSG00000231689
2	189162856	0652_174	74	189156396	189460653	ENSG00000144366
2	189209589	0652_174	11	189156396	189460653	ENSG00000144366
2	189673393	0652_174	9	189463518	189704171	ENSG00000223523
2	189853857	0652_174	5	189839046	189877472	ENSG00000168542
2	192982670	0652_174	33	192813769	193060435	ENSG00000144339
2	202631426	0652_174	148	202565277	202645912	ENSG00000003393
2	205651900	0652_174	15	205410516	206484886	ENSG00000116117
2	206089086	0652_174	5	205410516	206484886	ENSG00000116117
2	207976800	0652_174	213	207938861	208031991	ENSG00000118263
2	212708167	0652_174	80	212240446	213403565	ENSG00000178568
2	212845607	0652_174	40	212240446	213403565	ENSG00000178568
2	212925303	0652_174	55	212240446	213403565	ENSG00000178568
2	213167994	0652_174	22	212240446	213403565	ENSG00000178568
2	213977056	0652_174	85	213864429	214017151	ENSG00000030419
2	216548384	0652_174	132	216397856	216578618	ENSG00000237525
2	216548384	0652_174	132	216476286	216708445	ENSG00000235770
2	218180704	0652_174	375	218147462	218200843	ENSG00000233143
2	218180704	0652_174	375	218148742	218621316	ENSG00000231672
2	218213636	0652_174	13	218148742	218621316	ENSG00000231672
2	218264932	0652_174	259	218148742	218621316	ENSG00000231672
2	219198610	0652_174	168	219191612	219222689	ENSG00000237281
2	219198610	0652_174	168	219135115	219211516	ENSG00000127838
2	219341122	0652_174	10	219314974	219433084	ENSG00000135913
2	219576526	0652_174	108	219575568	219620139	ENSG00000135912
2	228391122	0652_174	5	228336868	228425930	ENSG00000173744
2	231117467	0652_174	6	231067826	231223762	ENSG00000079263
2	233845682	0652_174	295	233743396	233877982	ENSG00000066248
2	240860689	0652_174	15	240831867	240964819	ENSG00000130414
2	242105320	0652_174	15	242088991	242123067	ENSG00000115685
2	242272737	0652_174	39	242254515	242293442	ENSG00000168385
2	242655720	0652_174	9	242641450	242668893	ENSG00000168395
2	1509599	0390_1141	121	1377995	1547483	ENSG00000115705
2	20076834	0390_1141	5	20068621	20084808	ENSG00000228784
2	142240921	0390_1141	21	140988992	142889270	ENSG00000168702
2	214231779	0390_1141	20	214149113	215275225	ENSG00000144451
2	34165633	0319_1381	8	33931953	34522820	ENSG00000203386
2	70731561	0319_1381	8	70674412	70781325	ENSG00000163235
2	87132261	0319_1381	13	87098424	87149816	ENSG00000233673
2	170747016	0319_1381	26	170683968	170940641	ENSG00000144357
2	33618839	0512_374	14	33172039	33624576	ENSG00000049323
2	220985782	0895_1219	466	220970377	221315499	ENSG00000239498
5	77654160	0885_3	98	77638189	77656331	ENSG00000245556
5	111658607	0885_3	24	111478138	111755013	ENSG00000129595
5	168145160	0885_3	6	168133572	168147889	ENSG00000254042
5	168145160	0885_3	6	168088745	168728133	ENSG00000184347
5	16898800	0927_1059	219	16665395	16936372	ENSG00000145555
5	78442862	0014_4725	5	78293438	78531861	ENSG00000132837
5	79547680	0218_13373	615	79407050	79551898	ENSG00000164300
5	63777721	0840_890	11	63700339	63782442	ENSG00000236068
5	126325592	0840_890	240	126203406	126366500	ENSG00000173926
5	7106873	0233_3278	19	6933783	7190925	ENSG00000250974
5	11391254	0150_1218	13	10971952	11904155	ENSG00000169862
5	162819840	0150_1218	8	162439271	162864332	ENSG00000250061
5	167570	0588_1834	10	140373	190085	ENSG00000153404
5	1585484	0588_1834	156	1568637	1594735	ENSG00000185986
5	16716543	0588_1834	67	16665395	16936372	ENSG00000145555
5	61635320	0588_1834	20	61601989	61833076	ENSG00000068796
5	77990812	0588_1834	6	77781038	78065844	ENSG00000145685
5	179744712	0588_1834	9	179727690	179780387	ENSG00000131459
5	7187818	0977_1015	17	6933783	7190925	ENSG00000250974
5	145553699	0954_12578	84	145492601	145562223	ENSG00000133706
5	92395	0002_1987	33	92266	139978	ENSG00000249430
5	505318	0002_1987	6	473425	524447	ENSG00000066230
5	505654	0002_1987	110	473425	524447	ENSG00000066230
5	1213363	0002_1987	113	1201710	1225232	ENSG00000174358
5	139227157	0002_1987	14	139226364	139422884	ENSG00000158458
5	139227889	0002_1987	12	139227875	139235974	ENSG00000250692
5	139227889	0002_1987	12	139226364	139422884	ENSG00000158458
5	169705359	0002_1987	13	169673241	169725231	ENSG00000043462
5	171881074	0002_1987	25	171752185	171881527	ENSG00000174705
5	171881522	0002_1987	42	171752185	171881527	ENSG00000174705
5	172335281	0002_1987	7	172261278	172379688	ENSG00000113719
5	180062473	0002_1987	10	180028506	180076624	ENSG00000037280
5	142354986	0035_116	29	142149949	142608576	ENSG00000145819
5	76270194	0848_733	8	76248538	76276983	ENSG00000145708
5	1585473	0652_174	252	1568637	1594735	ENSG00000185986
5	5021593	0652_174	15	4974803	5034380	ENSG00000250481
5	5279773	0652_174	19	5140443	5320417	ENSG00000145536
5	7151590	0652_174	86	6933783	7190925	ENSG00000250974
5	7187933	0652_174	93	6933783	7190925	ENSG00000250974
5	7507311	0652_174	5	7396321	7830194	ENSG00000078295
5	10634869	0652_174	216	10564442	10650308	ENSG00000164236
5	14685918	0652_174	28	14664773	14699820	ENSG00000154124
5	16389544	0652_174	38	16373470	16440190	ENSG00000248150
5	16391701	0652_174	16	16373470	16440190	ENSG00000248150
5	20928848	0652_174	6	20611949	20937800	ENSG00000251629
5	22418288	0652_174	10	21750782	22853731	ENSG00000154162
5	24150519	0652_174	18	23951457	24178372	ENSG00000248874
5	24629654	0652_174	6	24487209	24645087	ENSG00000040731
5	32741148	0652_174	16	32689176	32791819	ENSG00000113389
5	32762344	0652_174	158	32689176	32791819	ENSG00000113389
5	33035097	0652_174	284	32925745	33298016	ENSG00000250697
5	37688612	0652_174	171	37379314	37753537	ENSG00000082068
5	39292805	0652_174	143	39284364	39424970	ENSG00000113600
5	40982366	0652_174	11	40909354	40983041	ENSG00000112936
5	55167636	0652_174	10	55147207	55218678	ENSG00000164509
5	55287408	0652_174	6	55230923	55290821	ENSG00000134352
5	55511847	0652_174	5	55395507	55529186	ENSG00000164512
5	58516618	0652_174	24	58264865	59817947	ENSG00000113448
5	60556566	0652_174	69	60497136	60560756	ENSG00000249279
5	61635123	0652_174	127	61601989	61833076	ENSG00000068796
5	61857033	0652_174	290	61699799	61924409	ENSG00000086200
5	72333134	0652_174	105	72251808	72386349	ENSG00000157107
5	75874688	0652_174	19	75699074	76003957	ENSG00000145703
5	76270142	0652_174	92	76248538	76276983	ENSG00000145708
5	76368918	0652_174	7	76367897	76383148	ENSG00000132846
5	76691047	0652_174	89	76506274	76725632	ENSG00000113231
5	77654149	0652_174	80	77638189	77656331	ENSG00000245556
5	77744004	0652_174	7	77656339	77776562	ENSG00000085365
5	77990725	0652_174	70	77781038	78065844	ENSG00000145685
5	78253736	0652_174	42	78073032	78281910	ENSG00000113273
5	78428787	0652_174	5	78293438	78531861	ENSG00000132837
5	78442713	0652_174	44	78293438	78531861	ENSG00000132837
5	80458324	0652_174	7	80256491	80525975	ENSG00000113319
5	86372672	0652_174	9	86263138	86433529	ENSG00000249061
5	86597226	0652_174	8	86563705	86687748	ENSG00000145715
5	102548284	0652_174	6	102455853	102548500	ENSG00000145725
5	103738272	0652_174	137	103718999	104728671	ENSG00000251574
5	104650853	0652_174	12	103718999	104728671	ENSG00000251574
5	108692996	0652_174	6	108670410	108745695	ENSG00000198961
5	109050978	0652_174	68	109025067	109205326	ENSG00000112893
5	110786255	0652_174	13	110559351	110830584	ENSG00000152495
5	116158472	0652_174	20	116156689	116165883	ENSG00000249150
5	125730708	0652_174	5	125695824	125832186	ENSG00000155324
5	128314800	0652_174	150	127873706	128369335	ENSG00000113396
5	130853230	0652_174	377	130759614	130970929	ENSG00000158987
5	130853230	0652_174	377	130761584	131132676	ENSG00000273217
5	132753943	0652_174	37	132532147	132948255	ENSG00000053108
5	136525562	0652_174	143	136310987	136934068	ENSG00000152377
5	138545157	0652_174	5	138282409	138629246	ENSG00000120725
5	139594918	0652_174	125	139554227	139661637	ENSG00000120306
5	140712901	0652_174	24	140710252	140892546	ENSG00000204956
5	141758579	0652_174	192	141704858	142051566	ENSG00000231185
5	142354970	0652_174	78	142149949	142608576	ENSG00000145819
5	143010761	0652_174	47	142985193	143208337	ENSG00000249881
5	146369603	0652_174	376	145967936	146464347	ENSG00000156475
5	146637674	0652_174	123	146614526	146767415	ENSG00000169302
5	147552693	0652_174	13	147549296	147554961	ENSG00000196800
5	148917293	0652_174	66	148871760	148931007	ENSG00000113712
5	148917424	0652_174	5	148871760	148931007	ENSG00000113712
5	152529687	0652_174	120	151998525	152603103	ENSG00000249484
5	156566596	0652_174	65	156512843	156569880	ENSG00000135077
5	156566596	0652_174	65	156564423	156586030	ENSG00000155868
5	167175449	0652_174	17	166711804	167691162	ENSG00000145934
5	167794107	0652_174	444	167718656	167899308	ENSG00000113645
5	170201317	0652_174	15	170174051	170215654	ENSG00000253348
5	170201317	0652_174	15	170190354	170241051	ENSG00000094755
5	171546293	0652_174	117	171469077	171615390	ENSG00000072786
5	178414737	0652_174	242	178396391	178417117	ENSG00000254035
5	178414737	0652_174	242	178405328	178423207	ENSG00000113262
5	178726282	0652_174	959	178537852	178772431	ENSG00000087116
5	179021501	0652_174	156	178977559	179037027	ENSG00000176783
5	179056061	0652_174	13	179041179	179061785	ENSG00000169045
5	53495235	0390_1141	569	53179775	53606412	ENSG00000185305
5	20242710	0319_1381	6	19473060	20575982	ENSG00000145526
5	175878778	0319_1381	63	175878763	175878873	ENSG00000221373
5	175878778	0319_1381	63	175874629	175937075	ENSG00000113194
5	107344905	0878_425	16	107194736	107717799	ENSG00000145743
5	32974505	0880_1328	92	32925745	33298016	ENSG00000250697
5	179056048	0279_2131	27	179041179	179061785	ENSG00000169045
5	7106833	0512_374	78	6933783	7190925	ENSG00000250974
5	7107246	0512_374	6	6933783	7190925	ENSG00000250974
5	37942740	0512_374	77	37939467	37948057	ENSG00000250032
5	63771808	0759_808	24	63700339	63782442	ENSG00000236068
4	56371936	0885_3	9	56294070	56413305	ENSG00000134852
4	65216717	0885_3	209	65140975	65275186	ENSG00000205678
4	114018105	0885_3	107	113739265	114304896	ENSG00000145362
4	140210278	0885_3	10	140188034	140223705	ENSG00000109390
4	154188065	0885_3	6	154188061	154188162	ENSG00000201786
4	154188065	0885_3	6	154073494	154260472	ENSG00000109654
4	8607077	0746_32	6	8560452	8621486	ENSG00000155269
4	8607077	0746_32	6	8594387	8621488	ENSG00000109625
4	128847462	0234_643	8	128838960	128887150	ENSG00000164073
4	98941855	0166_5237	235	98105244	99064391	ENSG00000163116
4	48661677	0636_697	6	48499378	48782339	ENSG00000075539
4	73415582	0636_697	52	73146686	73434516	ENSG00000156140
4	141283291	0636_697	67	141204878	141294535	ENSG00000196951
4	141283291	0636_697	67	141178440	141306880	ENSG00000153130
4	146620186	0534_896	81	146601356	146692184	ENSG00000237136
4	54336860	0840_890	517	54243810	55161439	ENSG00000145216
4	54336860	0840_890	517	54325468	54567572	ENSG00000072201
4	70472605	0840_890	86	70454135	70505360	ENSG00000271271
4	70472605	0840_890	86	70454135	70518965	ENSG00000173610
4	70472605	0840_890	86	70454912	70518967	ENSG00000270386
4	76884011	0840_890	105	76862103	76912115	ENSG00000198301
4	105726446	0840_890	6	105575031	105887950	ENSG00000248242
4	119926241	0840_890	344	119809996	119982402	ENSG00000172403
4	162756035	0840_890	11	162305049	163085187	ENSG00000168843
4	1301807	0588_1834	38	1283639	1333935	ENSG00000090316
4	2021105	0588_1834	29	1984441	2043630	ENSG00000185049
4	19366105	0588_1834	19	19173958	19458617	ENSG00000248238
4	52900392	0588_1834	12	52886872	52904648	ENSG00000163069
4	70476910	0588_1834	22	70454135	70505360	ENSG00000271271
4	70476910	0588_1834	22	70454135	70518965	ENSG00000173610
4	70476910	0588_1834	22	70454912	70518967	ENSG00000270386
4	83364668	0588_1834	10	83351715	83382244	ENSG00000145293
4	86470361	0588_1834	97	86396267	86923823	ENSG00000138639
4	95203225	0588_1834	70	95128762	95212443	ENSG00000163104
4	143382014	0588_1834	5	142944313	143768585	ENSG00000109452
4	162356639	0588_1834	16	162305049	163085187	ENSG00000168843
4	174149382	0588_1834	51	174089904	174245118	ENSG00000109586
4	176281729	0588_1834	31	176267509	176324261	ENSG00000248551
4	185051570	0588_1834	6	185009859	185142383	ENSG00000164303
4	185127394	0588_1834	36	185009859	185142383	ENSG00000164303
4	185977791	0588_1834	43	185973050	186028402	ENSG00000250754
4	54336795	0088_403	708	54243810	55161439	ENSG00000145216
4	54336795	0088_403	708	54325468	54567572	ENSG00000072201
4	186361902	0977_1015	425	186347394	186370980	ENSG00000205129
4	148841384	0178_623	7	148653214	148993931	ENSG00000071205
4	93570138	0929_19066	102	93225550	94695707	ENSG00000152208
4	1005173	0002_1987	6	1003724	1020685	ENSG00000127418
4	1106641	0002_1987	283	1050038	1107350	ENSG00000178222
4	1107439	0002_1987	41	1107427	1126765	ENSG00000251652
4	1187430	0002_1987	23	1160720	1202750	ENSG00000159674
4	1289431	0002_1987	66	1283639	1333935	ENSG00000090316
4	1580416	0002_1987	15	1575789	1581980	ENSG00000244459
4	1580700	0002_1987	13	1575789	1581980	ENSG00000244459
4	3075920	0002_1987	18	3065198	3076241	ENSG00000251075
4	3343300	0002_1987	9	3294755	3441640	ENSG00000159788
4	25864570	0002_1987	21	25863452	25931435	ENSG00000250317
4	25864570	0002_1987	21	25749055	25865382	ENSG00000091490
4	146858935	0002_1987	5	146678779	146859787	ENSG00000151612
4	6399188	0104_1879	483	6322305	6565327	ENSG00000074211
4	102085217	0724_4631	572	101944566	102269435	ENSG00000138814
4	41231826	0848_733	5	41222091	41258744	ENSG00000251173
4	105466550	0848_733	9	105412122	105618749	ENSG00000245384
4	1301807	0652_174	184	1283639	1333935	ENSG00000090316
4	2022032	0652_174	7	1984441	2043630	ENSG00000185049
4	2524074	0652_174	228	2463947	2627047	ENSG00000063978
4	7569148	0652_174	6	7194265	7744554	ENSG00000184985
4	19366134	0652_174	41	19173958	19458617	ENSG00000248238
4	20516334	0652_174	8	20254883	20622184	ENSG00000145147
4	25326626	0652_174	74	25314407	25372005	ENSG00000168228
4	26486487	0652_174	5	26483022	26492084	ENSG00000163394
4	30892051	0652_174	76	30722037	31148422	ENSG00000169851
4	36325082	0652_174	132	36312812	36394032	ENSG00000251438
4	36325082	0652_174	132	36283244	36347378	ENSG00000197057
4	37358771	0652_174	17	37245842	37451087	ENSG00000174145
4	39410357	0652_174	181	39408473	39453156	ENSG00000134962
4	40881170	0652_174	118	40812044	41218731	ENSG00000163697
4	42088029	0652_174	293	41992489	42092474	ENSG00000014824
4	47496506	0652_174	155	47487305	47595503	ENSG00000145246
4	53851754	0652_174	147	53739149	54232242	ENSG00000184178
4	54415519	0652_174	202	54362567	54415745	ENSG00000250930
4	54415519	0652_174	202	54243810	55161439	ENSG00000145216
4	54415519	0652_174	202	54325468	54567572	ENSG00000072201
4	56371921	0652_174	38	56294070	56413305	ENSG00000134852
4	56437624	0652_174	230	56422692	56458379	ENSG00000163440
4	62983281	0652_174	20	62937470	63031272	ENSG00000248692
4	70476832	0652_174	52	70454135	70505360	ENSG00000271271
4	70476832	0652_174	52	70454135	70518965	ENSG00000173610
4	70476832	0652_174	52	70454912	70518967	ENSG00000270386
4	72199590	0652_174	7	72053003	72437804	ENSG00000080493
4	72970702	0652_174	77	72897521	73013784	ENSG00000056291
4	76782759	0652_174	8	76781020	76823724	ENSG00000156194
4	76993801	0652_174	20	76932337	77033955	ENSG00000156219
4	77066242	0652_174	32	77035812	77069668	ENSG00000138750
4	82630095	0652_174	167	82523951	82965397	ENSG00000251331
4	82630095	0652_174	167	82347547	82965397	ENSG00000138670
4	83364357	0652_174	44	83351715	83382244	ENSG00000145293
4	86470362	0652_174	6	86396267	86923823	ENSG00000138639
4	86702536	0652_174	12	86396267	86923823	ENSG00000138639
4	88229611	0652_174	83	88224941	88244058	ENSG00000170509
4	89963242	0652_174	23	89647106	90032549	ENSG00000138640
4	91294051	0652_174	32	91048686	92523064	ENSG00000184305
4	93692156	0652_174	5	93225550	94695707	ENSG00000152208
4	94577794	0652_174	72	93225550	94695707	ENSG00000152208
4	95413258	0652_174	19	95373037	95589377	ENSG00000163110
4	100740824	0652_174	43	100737990	100791311	ENSG00000070190
4	102041659	0652_174	20	101944566	102269435	ENSG00000138814
4	102484668	0652_174	6	102332443	102995969	ENSG00000153064
4	106507307	0652_174	58	106473777	106629250	ENSG00000236699
4	106636841	0652_174	8	106603784	106817143	ENSG00000138785
4	106636841	0652_174	8	106629935	106768885	ENSG00000138780
4	107362356	0652_174	6	107354781	107374605	ENSG00000249613
4	114018223	0652_174	156	113739265	114304896	ENSG00000145362
4	114422439	0652_174	8	114372188	114683083	ENSG00000145349
4	115549828	0652_174	574	115519611	115599380	ENSG00000174607
4	120071643	0652_174	21	120056939	120108944	ENSG00000172399
4	123796572	0652_174	43	123747863	123819391	ENSG00000138685
4	128958983	0652_174	5	128886461	128960866	ENSG00000164074
4	129207144	0652_174	99	129190397	129209984	ENSG00000164040
4	132883781	0652_174	5	132851186	132897107	ENSG00000251555
4	134922142	0652_174	208	134792401	134931845	ENSG00000251388
4	140210265	0652_174	42	140188034	140223705	ENSG00000109390
4	143258292	0652_174	51	142944313	143768585	ENSG00000109452
4	143381929	0652_174	15	142944313	143768585	ENSG00000109452
4	151293758	0652_174	302	151185594	151936879	ENSG00000198589
4	154188066	0652_174	10	154188061	154188162	ENSG00000201786
4	154188066	0652_174	10	154073494	154260472	ENSG00000109654
4	164757584	0652_174	63	164445450	165305202	ENSG00000145416
4	164802679	0652_174	34	164445450	165305202	ENSG00000145416
4	166190654	0652_174	44	166128770	166244308	ENSG00000109466
4	167338760	0652_174	253	167309853	167447271	ENSG00000249675
4	170588823	0652_174	29	170533784	170644824	ENSG00000109572
4	174149413	0652_174	132	174089904	174245118	ENSG00000109586
4	175211571	0652_174	101	175204828	175254531	ENSG00000164118
4	176281758	0652_174	39	176267509	176324261	ENSG00000248551
4	181991917	0652_174	12	181985242	182080302	ENSG00000248197
4	183256308	0652_174	341	183065140	183724177	ENSG00000218336
4	185651645	0652_174	69	185615772	185655287	ENSG00000151725
4	185977588	0652_174	111	185973050	186028402	ENSG00000250754
4	186382124	0652_174	72	186366336	186392913	ENSG00000168491
4	189065520	0652_174	57	189060573	189068897	ENSG00000184108
4	14391032	0319_1381	22	14384747	14410702	ENSG00000251412
4	121960260	0319_1381	173	121956768	121994176	ENSG00000173376
4	19521718	0536_10555	13	19457059	19911315	ENSG00000248515
7	37836589	0885_3	156	37723399	37873390	ENSG00000187037
7	37836589	0885_3	156	37723446	37991543	ENSG00000086289
7	67630330	0885_3	129	67615270	67753220	ENSG00000226829
7	91751507	0885_3	89	91741465	91772266	ENSG00000001630
7	91751507	0885_3	89	91741473	91808845	ENSG00000240720
7	1617796	0746_32	78	1609709	1629262	ENSG00000230487
7	16747452	0131_9289	640	16735496	16759523	ENSG00000235837
7	37162335	0166_5237	6	36893961	37488852	ENSG00000155849
7	75449406	0636_697	6	75440983	75452674	ENSG00000106178
7	128438272	0295_5166	721	128430811	128462186	ENSG00000128596
7	86436085	0840_890	491	86273230	86494200	ENSG00000198822
7	93146602	0150_1218	13	93053799	93204042	ENSG00000004948
7	110484704	0150_1218	98	110303110	111202573	ENSG00000184903
7	48521161	0850_4667	329	48211055	48687092	ENSG00000179869
7	18322578	0588_1834	17	18126572	19042039	ENSG00000048052
7	36252093	0588_1834	104	36192758	36341152	ENSG00000122547
7	94877489	0588_1834	76	94536514	94925727	ENSG00000158528
7	105465989	0588_1834	30	105245514	105517050	ENSG00000146776
7	126661382	0588_1834	5	126078652	126893348	ENSG00000179603
7	138504435	0588_1834	26	138482695	138522846	ENSG00000214128
7	157448708	0588_1834	99	157331750	158380480	ENSG00000155093
7	157939274	0588_1834	28	157331750	158380480	ENSG00000155093
7	959331	0002_1987	9	937540	995043	ENSG00000105963
7	959331	0002_1987	9	938415	1015235	ENSG00000240230
7	2949025	0002_1987	17	2945775	3083579	ENSG00000198286
7	3083269	0002_1987	9	2945775	3083579	ENSG00000198286
7	28219725	0002_1987	245	27870192	28220362	ENSG00000153814
7	75617903	0002_1987	5	75616155	75623977	ENSG00000189077
7	75618217	0002_1987	42	75616155	75623977	ENSG00000189077
7	149468933	0002_1987	467	149461271	149470568	ENSG00000181444
7	157452029	0002_1987	8	157331750	158380480	ENSG00000155093
7	157477087	0002_1987	25	157331750	158380480	ENSG00000155093
7	93357369	0035_116	33	93220885	93540577	ENSG00000127928
7	36252142	0848_733	17	36192758	36341152	ENSG00000122547
7	108551202	0848_733	11	108549510	108592723	ENSG00000229603
7	2463988	0652_174	5	2443223	2474242	ENSG00000136213
7	8534743	0652_174	85	8473585	8792593	ENSG00000122584
7	13628560	0652_174	15	13141016	13743774	ENSG00000229618
7	18322580	0652_174	54	18126572	19042039	ENSG00000048052
7	18701985	0652_174	9	18126572	19042039	ENSG00000048052
7	23665661	0652_174	12	23636998	23684327	ENSG00000169193
7	26351467	0652_174	5	26331541	26413949	ENSG00000086300
7	27804647	0652_174	195	27778950	27884183	ENSG00000106052
7	29185149	0652_174	13	29034847	29235067	ENSG00000106066
7	29185149	0652_174	13	29161890	29553944	ENSG00000106069
7	31106199	0652_174	5	31092076	31151089	ENSG00000078549
7	31892461	0652_174	12	31790793	32338941	ENSG00000154678
7	32640048	0652_174	90	32620561	32801399	ENSG00000229358
7	32640048	0652_174	90	32535038	33078516	ENSG00000105778
7	32831020	0652_174	44	32535038	33078516	ENSG00000105778
7	33183350	0652_174	55	33168856	33645680	ENSG00000122507
7	34492779	0652_174	26	34386124	34911194	ENSG00000197085
7	36434234	0652_174	14	36429415	36493400	ENSG00000011426
7	39604417	0652_174	5	39585245	39605838	ENSG00000227172
7	42171836	0652_174	11	42000548	42277469	ENSG00000106571
7	46943717	0652_174	7	46930223	47089276	ENSG00000232072
7	47551066	0652_174	62	47314752	47622156	ENSG00000136205
7	47832586	0652_174	21	47735328	48019178	ENSG00000136273
7	47832586	0652_174	21	47814250	47988088	ENSG00000158683
7	52234493	0652_174	47	52232931	52260609	ENSG00000233960
7	55733555	0652_174	5	55724461	55746183	ENSG00000231317
7	65565577	0652_174	28	65552756	65617228	ENSG00000249319
7	66371135	0652_174	19	66367844	66371284	ENSG00000273142
7	66481005	0652_174	33	66460160	66704501	ENSG00000198874
7	66609985	0652_174	69	66460160	66704501	ENSG00000198874
7	68758257	0652_174	173	68689683	68895909	ENSG00000225718
7	69969031	0652_174	57	69063905	70258054	ENSG00000158321
7	70669004	0652_174	17	70597155	71178585	ENSG00000185274
7	73970985	0652_174	22	73868120	74016931	ENSG00000006704
7	76567225	0652_174	5	76139745	76648340	ENSG00000243566
7	77566015	0652_174	6	77428122	77586818	ENSG00000006576
7	77567874	0652_174	9	77428122	77586818	ENSG00000006576
7	77737113	0652_174	48	77646393	79082890	ENSG00000187391
7	78662085	0652_174	9	77646393	79082890	ENSG00000187391
7	80168590	0652_174	255	79998891	80308593	ENSG00000135218
7	80422990	0652_174	103	80371854	80551675	ENSG00000075223
7	82430394	0652_174	251	82383329	82792246	ENSG00000186472
7	82515701	0652_174	5	82383329	82792246	ENSG00000186472
7	83685463	0652_174	11	83585093	84122040	ENSG00000075213
7	84742755	0652_174	136	84624869	84816171	ENSG00000153993
7	86303560	0652_174	10	86273230	86494200	ENSG00000198822
7	86968336	0652_174	6	86954541	86974831	ENSG00000182165
7	88380330	0652_174	51	88339945	88386039	ENSG00000233420
7	88844886	0652_174	9	88388682	88966346	ENSG00000182348
7	89946805	0652_174	10	89941810	89951906	ENSG00000225498
7	91751516	0652_174	164	91741465	91772266	ENSG00000001630
7	91751516	0652_174	164	91741473	91808845	ENSG00000240720
7	93357248	0652_174	102	93220885	93540577	ENSG00000127928
7	94779025	0652_174	202	94536514	94925727	ENSG00000158528
7	103809081	0652_174	12	103766788	103848495	ENSG00000164815
7	104895564	0652_174	90	104751151	105039755	ENSG00000135250
7	105109095	0652_174	11	105080108	105162714	ENSG00000091127
7	105365043	0652_174	22	105245514	105517050	ENSG00000146776
7	105466052	0652_174	10	105245514	105517050	ENSG00000146776
7	105564313	0652_174	208	105517242	105676877	ENSG00000128536
7	113868838	0652_174	14	113726382	114333827	ENSG00000128573
7	115865177	0652_174	30	115850547	115898837	ENSG00000135269
7	116761932	0652_174	22	116712126	116786534	ENSG00000226367
7	116761932	0652_174	22	116593292	116870157	ENSG00000004866
7	117356029	0652_174	137	117350705	117514193	ENSG00000077063
7	117380312	0652_174	7	117350705	117514193	ENSG00000077063
7	120103441	0652_174	5	119913722	120390385	ENSG00000184408
7	122373474	0652_174	57	121958481	122526813	ENSG00000081803
7	123194515	0652_174	39	123177051	123198309	ENSG00000128609
7	124592863	0652_174	325	124569927	124819369	ENSG00000224897
7	126661386	0652_174	11	126078652	126893348	ENSG00000179603
7	126870127	0652_174	23	126078652	126893348	ENSG00000179603
7	128208951	0652_174	269	128171752	128269512	ENSG00000242588
7	129953410	0652_174	7	129932974	129964020	ENSG00000128510
7	131851078	0652_174	141	131808091	132333447	ENSG00000221866
7	133581411	0652_174	427	132937829	133751342	ENSG00000131558
7	138164403	0652_174	16	138145079	138274738	ENSG00000122779
7	138563466	0652_174	26	138516126	138666064	ENSG00000122778
7	138791533	0652_174	93	138728266	138794465	ENSG00000105939
7	138869643	0652_174	6	138818490	138876732	ENSG00000105948
7	140336806	0652_174	32	140218220	140373793	ENSG00000146966
7	141013493	0652_174	33	140774032	141180180	ENSG00000261115
7	144196440	0652_174	645	144149034	144533488	ENSG00000196511
7	147585765	0652_174	61	145813453	148118090	ENSG00000174469
7	147704378	0652_174	10	145813453	148118090	ENSG00000174469
7	147992340	0652_174	59	145813453	148118090	ENSG00000174469
7	153966017	0652_174	91	153584182	154685995	ENSG00000130226
7	154382098	0652_174	226	153584182	154685995	ENSG00000130226
7	156530387	0652_174	5	156461646	156685924	ENSG00000105983
7	157350530	0652_174	175	157331750	158380480	ENSG00000155093
7	157448734	0652_174	355	157331750	158380480	ENSG00000155093
7	75449334	0346_1346	86	75440983	75452674	ENSG00000106178
7	144315058	0390_1141	6	144149034	144533488	ENSG00000196511
7	724914	0319_1381	7	588834	767287	ENSG00000188191
7	89674741	0319_1381	26	89511667	89840949	ENSG00000227646
7	31696768	0055_16690	388	31553704	31698334	ENSG00000180347
7	157939316	0147_571	26	157331750	158380480	ENSG00000155093
7	71612094	0512_374	159	71244476	71912136	ENSG00000183166
6	28226269	0885_3	25	28212401	28227011	ENSG00000187626
6	31438961	0885_3	20	31368479	31445283	ENSG00000206337
6	45260424	0885_3	56	44777054	45345690	ENSG00000196284
6	52537103	0885_3	6	52535907	52551386	ENSG00000096092
6	57403501	0885_3	207	57179603	57513375	ENSG00000146143
6	74486728	0389_9316	51	74405508	74538040	ENSG00000156535
6	38009402	0636_697	118	37787275	38122400	ENSG00000156639
6	65005229	0636_697	36	64429876	66417118	ENSG00000188107
6	74500745	0545_168	61	74405508	74538040	ENSG00000156535
6	116668356	0840_890	244	116601362	116691436	ENSG00000240050
6	116668356	0840_890	244	116575336	116762424	ENSG00000111817
6	3266956	0588_1834	6	3231637	3303607	ENSG00000180822
6	13459568	0588_1834	13	13358062	13487894	ENSG00000145990
6	17416376	0588_1834	32	17393447	17558023	ENSG00000112186
6	20169043	0588_1834	21	20100935	20212670	ENSG00000172197
6	53167454	0588_1834	5	53132196	53213947	ENSG00000012660
6	53609671	0588_1834	125	53605547	53611820	ENSG00000227885
6	57444808	0588_1834	219	57179603	57513375	ENSG00000146143
6	57465031	0588_1834	33	57179603	57513375	ENSG00000146143
6	69642719	0588_1834	41	69345259	70099403	ENSG00000135298
6	73991596	0588_1834	30	73972938	74011124	ENSG00000229852
6	73991596	0588_1834	30	73951037	74020088	ENSG00000135314
6	78416745	0588_1834	8	78400375	78636691	ENSG00000269964
6	136235613	0588_1834	276	136172834	136516712	ENSG00000171408
6	163467372	0588_1834	26	163463589	163475193	ENSG00000225437
6	163467372	0588_1834	26	163148164	163736524	ENSG00000112530
6	116668356	0088_403	33	116601362	116691436	ENSG00000240050
6	116668356	0088_403	33	116575336	116762424	ENSG00000111817
6	3266956	0977_1015	6	3231637	3303607	ENSG00000180822
6	34654622	0977_1015	5	34654379	34654883	ENSG00000220643
6	34654622	0977_1015	5	34555065	34664636	ENSG00000196821
6	75162134	0977_1015	19	74779167	75400443	ENSG00000223786
6	131175374	0977_1015	130	131160487	131384462	ENSG00000079819
6	161336292	0977_1015	75	161293920	161339681	ENSG00000224371
6	3356286	0002_1987	156	3269196	3457256	ENSG00000137266
6	32119505	0002_1987	15	32116136	32122150	ENSG00000204314
6	33378337	0002_1987	86	33378176	33384230	ENSG00000112511
6	37475633	0002_1987	5	37475124	37503392	ENSG00000204110
6	39894477	0002_1987	7	39867354	39902290	ENSG00000124615
6	160237130	0002_1987	34	160221298	160241736	ENSG00000146453
6	168436051	0002_1987	48	168396921	168445769	ENSG00000125337
6	5852956	0035_116	62	5851739	5870453	ENSG00000233064
6	32599516	0035_116	255	32595956	32614839	ENSG00000196735
6	110626718	0035_116	6	110567131	110679475	ENSG00000053328
6	119596451	0035_116	14	119498374	119670926	ENSG00000111885
6	119596749	0035_116	6	119498374	119670926	ENSG00000111885
6	150097353	0035_116	89	150070579	150132556	ENSG00000120265
6	64384176	0092_353	17	64345725	64489229	ENSG00000118482
6	32549589	0743_4837	86	32546546	32557625	ENSG00000196126
6	47633800	0587_5573	88	47624172	47665533	ENSG00000164393
6	1673881	0848_733	163	1624041	2245926	ENSG00000112699
6	20169078	0848_733	15	20100935	20212670	ENSG00000172197
6	57509104	0848_733	78	57179603	57513375	ENSG00000146143
6	57509583	0848_733	36	57179603	57513375	ENSG00000146143
6	96509061	0848_733	78	96463860	96663488	ENSG00000172461
6	2180122	0652_174	5	1624041	2245926	ENSG00000112699
6	5333383	0652_174	11	5261277	5771813	ENSG00000145982
6	5525314	0652_174	31	5261277	5771813	ENSG00000145982
6	7306959	0652_174	5	7268539	7347679	ENSG00000124783
6	9702202	0652_174	96	9596343	10211841	ENSG00000181355
6	12102159	0652_174	27	12008995	12165232	ENSG00000095951
6	13459380	0652_174	54	13358062	13487894	ENSG00000145990
6	17416351	0652_174	69	17393447	17558023	ENSG00000112186
6	17875157	0652_174	51	17759414	17987854	ENSG00000137177
6	20887870	0652_174	121	20534688	21232635	ENSG00000145996
6	24188578	0652_174	8	24171984	24358280	ENSG00000146038
6	28114934	0652_174	7	28109688	28127250	ENSG00000198315
6	28226336	0652_174	11	28212401	28227011	ENSG00000187626
6	29998443	0652_174	173	29968788	30029417	ENSG00000204623
6	29998926	0652_174	5	29968788	30029417	ENSG00000204623
6	30754574	0652_174	46	30734602	30760027	ENSG00000228022
6	32597164	0652_174	240	32595956	32614839	ENSG00000196735
6	32601648	0652_174	62	32595956	32614839	ENSG00000196735
6	33857846	0652_174	9	33835283	33864691	ENSG00000249346
6	38575396	0652_174	8	38136227	38607924	ENSG00000183826
6	43280342	0652_174	28	43274872	43337216	ENSG00000171467
6	43280814	0652_174	19	43274872	43337216	ENSG00000171467
6	44798608	0652_174	9	44777054	45345690	ENSG00000196284
6	45260453	0652_174	85	44777054	45345690	ENSG00000196284
6	46077600	0652_174	10	46064830	46097443	ENSG00000231769
6	47708143	0652_174	53	47697563	47708477	ENSG00000226594
6	53167431	0652_174	22	53132196	53213947	ENSG00000012660
6	53609557	0652_174	376	53605547	53611820	ENSG00000227885
6	54714231	0652_174	55	54711569	54806820	ENSG00000168143
6	54772394	0652_174	19	54711569	54806820	ENSG00000168143
6	56387551	0652_174	7	56322785	56819426	ENSG00000151914
6	56702664	0652_174	36	56322785	56819426	ENSG00000151914
6	57267341	0652_174	107	57179603	57513375	ENSG00000146143
6	57403503	0652_174	198	57179603	57513375	ENSG00000146143
6	57444808	0652_174	493	57179603	57513375	ENSG00000146143
6	57464969	0652_174	156	57179603	57513375	ENSG00000146143
6	66163949	0652_174	106	64429876	66417118	ENSG00000188107
6	66262764	0652_174	5	64429876	66417118	ENSG00000188107
6	69543392	0652_174	79	69345259	70099403	ENSG00000135298
6	69642740	0652_174	84	69345259	70099403	ENSG00000135298
6	70958745	0652_174	72	70924764	71012786	ENSG00000112280
6	72040073	0652_174	20	72004876	72127139	ENSG00000269966
6	72753353	0652_174	25	72596406	73112845	ENSG00000079841
6	74504845	0652_174	5	74405508	74538040	ENSG00000156535
6	75162124	0652_174	15	74779167	75400443	ENSG00000223786
6	80398936	0652_174	15	80341000	80413372	ENSG00000198478
6	81266836	0652_174	128	81265558	81266906	ENSG00000216352
6	87678565	0652_174	13	87647024	87726349	ENSG00000168830
6	90730180	0652_174	53	90636248	91006627	ENSG00000112182
6	97017659	0652_174	80	97010424	97064512	ENSG00000112214
6	100407351	0652_174	155	100367786	100442123	ENSG00000152034
6	102171878	0652_174	40	101846664	102517958	ENSG00000164418
6	102420443	0652_174	6	101846664	102517958	ENSG00000164418
6	110102809	0652_174	257	110012499	110146631	ENSG00000112367
6	110626637	0652_174	26	110567131	110679475	ENSG00000053328
6	110948425	0652_174	6	110931181	111137161	ENSG00000155111
6	110987258	0652_174	10	110931181	111137161	ENSG00000155111
6	111107844	0652_174	9	110931181	111137161	ENSG00000155111
6	116898479	0652_174	100	116892530	116918838	ENSG00000111832
6	117755731	0652_174	13	117639374	117923691	ENSG00000047932
6	118626084	0652_174	331	118228689	118638839	ENSG00000196376
6	122979787	0652_174	71	122793076	123047518	ENSG00000135549
6	124709498	0652_174	22	124125286	125146803	ENSG00000188580
6	124865497	0652_174	20	124125286	125146803	ENSG00000188580
6	128334030	0652_174	5	128289924	128841870	ENSG00000152894
6	129828200	0652_174	20	129204342	129837714	ENSG00000196569
6	131273189	0652_174	243	131160487	131384462	ENSG00000079819
6	132320338	0652_174	45	132272086	132398533	ENSG00000227220
6	136235596	0652_174	382	136172834	136516712	ENSG00000171408
6	136367030	0652_174	84	136364990	136393965	ENSG00000227844
6	136367030	0652_174	84	136172834	136516712	ENSG00000171408
6	139294694	0652_174	40	139224630	139309398	ENSG00000135597
6	141770861	0652_174	47	141768148	141772143	ENSG00000259828
6	143951228	0652_174	197	143857982	144152322	ENSG00000112419
6	144247599	0652_174	253	144185573	144259483	ENSG00000118491
6	146501167	0652_174	7	146348782	146758734	ENSG00000152822
6	150124494	0652_174	16	150070579	150132556	ENSG00000120265
6	153604836	0652_174	6	153552455	153668623	ENSG00000213121
6	153633220	0652_174	193	153552455	153668623	ENSG00000213121
6	157397567	0652_174	65	157099063	157531913	ENSG00000049618
6	159166277	0652_174	56	159071046	159185908	ENSG00000164674
6	161336388	0652_174	91	161293920	161339681	ENSG00000224371
6	162674787	0652_174	5	161768452	163148803	ENSG00000185345
6	162882220	0652_174	6	161768452	163148803	ENSG00000185345
6	163013843	0652_174	13	161768452	163148803	ENSG00000185345
6	163467190	0652_174	16	163463589	163475193	ENSG00000225437
6	163467190	0652_174	16	163148164	163736524	ENSG00000112530
6	166279883	0652_174	32	165740776	166400091	ENSG00000112541
6	167124768	0652_174	458	166822852	167319939	ENSG00000071242
6	168988688	0652_174	114	168841831	169073984	ENSG00000112562
6	57449331	0390_1141	8	57179603	57513375	ENSG00000146143
6	4895566	0437_11399	9	4706393	4955785	ENSG00000153046
6	20111822	0319_1381	162	20100935	20212670	ENSG00000172197
6	83644472	0319_1381	181	83642320	83648396	ENSG00000227215
6	83644472	0319_1381	181	83602117	83775560	ENSG00000118420
6	119164791	0319_1381	5	119134605	119256327	ENSG00000111877
6	123622686	0319_1381	13	123537483	123958238	ENSG00000186439
6	116368756	0107_14825	748	116252312	116381921	ENSG00000111816
6	71648920	0512_374	27	71566382	71666741	ENSG00000112309
6	160401069	0895_1219	64	160390131	160534539	ENSG00000197081
9	23704075	0885_3	45	23690102	23826335	ENSG00000107105
9	37596155	0885_3	66	37588410	38068684	ENSG00000255872
9	97387385	0885_3	84	97365415	97402531	ENSG00000165140
9	97505450	0636_697	7	97488983	97849441	ENSG00000148120
9	115288264	0636_697	13	115249127	115431677	ENSG00000165185
9	8928572	0840_890	25	8314246	10612723	ENSG00000153707
9	10096654	0840_890	189	8314246	10612723	ENSG00000153707
9	28308138	0840_890	5	27948076	28670283	ENSG00000174482
9	72051236	0840_890	6	72042446	72287222	ENSG00000107282
9	132202192	0789_10135	42	132192931	132213701	ENSG00000230676
9	32463782	0150_1218	250	32455300	32526322	ENSG00000107201
9	100675494	0150_1218	8	100666771	100684852	ENSG00000136932
9	541917	0588_1834	39	470291	746105	ENSG00000107104
9	10461240	0588_1834	7	8314246	10612723	ENSG00000153707
9	15099681	0428_302	41	14987300	15146399	ENSG00000232000
9	14313984	0002_1987	10	14081842	14398982	ENSG00000147862
9	17294746	0002_1987	55	17134980	17503921	ENSG00000044459
9	33817246	0002_1987	5	33785948	33818793	ENSG00000235481
9	138739686	0002_1987	42	138700333	138799074	ENSG00000130559
9	139422842	0002_1987	62	139388896	139440314	ENSG00000148400
9	139743393	0002_1987	5	139743176	139745488	ENSG00000054148
9	139912701	0002_1987	13	139901686	139923367	ENSG00000107331
9	139928683	0002_1987	85	139921916	139931234	ENSG00000180539
9	140335663	0002_1987	13	140328816	140336268	ENSG00000188833
9	140397089	0002_1987	81	140354404	140444986	ENSG00000130653
9	140446117	0002_1987	24	140445651	140447007	ENSG00000182154
9	132195657	0979_2076	33	132192931	132213701	ENSG00000230676
9	137285928	0875_250	902	137208944	137332431	ENSG00000186350
9	848735	0652_174	303	841690	969090	ENSG00000137090
9	3369704	0652_174	78	3218297	3526004	ENSG00000080298
9	4236938	0652_174	95	3824127	4348392	ENSG00000107249
9	4321259	0652_174	61	3824127	4348392	ENSG00000107249
9	4814169	0652_174	87	4792869	4885917	ENSG00000120158
9	7035183	0652_174	149	6720863	7175648	ENSG00000107077
9	7852490	0652_174	421	7796490	7888380	ENSG00000137038
9	8645754	0652_174	60	8314246	10612723	ENSG00000153707
9	10111257	0652_174	12	8314246	10612723	ENSG00000153707
9	10461236	0652_174	36	8314246	10612723	ENSG00000153707
9	10482226	0652_174	9	8314246	10612723	ENSG00000153707
9	14877265	0652_174	90	14734664	14910993	ENSG00000164946
9	14884936	0652_174	14	14734664	14910993	ENSG00000164946
9	17062578	0652_174	20	17048917	17112813	ENSG00000237153
9	33699999	0652_174	54	33697457	33700984	ENSG00000260947
9	34115192	0652_174	426	34086385	34127397	ENSG00000198876
9	37596306	0652_174	33	37588410	38068684	ENSG00000255872
9	68433576	0652_174	6	68427861	68455375	ENSG00000215548
9	73416477	0652_174	26	73143979	74061820	ENSG00000083067
9	73532454	0652_174	52	73143979	74061820	ENSG00000083067
9	73589212	0652_174	11	73143979	74061820	ENSG00000083067
9	73923696	0652_174	11	73143979	74061820	ENSG00000083067
9	74544712	0652_174	161	74526426	74600970	ENSG00000155621
9	75231499	0652_174	40	75136717	75451267	ENSG00000165091
9	75450599	0652_174	9	75136717	75451267	ENSG00000165091
9	75542833	0652_174	214	75515578	75695358	ENSG00000165092
9	78952040	0652_174	91	78505560	78977255	ENSG00000099139
9	93194513	0652_174	262	93063184	93195787	ENSG00000231107
9	95282314	0652_174	82	95087766	95382815	ENSG00000188312
9	95282314	0652_174	82	95256365	95298937	ENSG00000106823
9	95680482	0652_174	75	95675438	95683842	ENSG00000188101
9	99063640	0652_174	95	98997588	99064434	ENSG00000130948
9	101090302	0652_174	80	101050391	101471479	ENSG00000136928
9	102786633	0652_174	19	102741461	102861322	ENSG00000023318
9	103223342	0652_174	18	103204553	103339918	ENSG00000251349
9	103223342	0652_174	18	103204560	103339918	ENSG00000241697
9	108134837	0652_174	8	108006903	108201452	ENSG00000070214
9	109235024	0652_174	135	109040673	109367076	ENSG00000234323
9	111912182	0652_174	43	111892573	111929571	ENSG00000260230
9	111949685	0652_174	26	111934255	112083244	ENSG00000095203
9	112466031	0652_174	6	112403068	112713755	ENSG00000243444
9	112908075	0652_174	8	112542589	112934792	ENSG00000157654
9	112908075	0652_174	8	112542769	112934792	ENSG00000241978
9	113491515	0652_174	79	113431051	113563859	ENSG00000030304
9	114868990	0652_174	53	114803065	114937688	ENSG00000106868
9	115969425	0652_174	76	115923286	115983641	ENSG00000119321
9	130597018	0652_174	6	130577291	130617035	ENSG00000106991
9	132829949	0652_174	8	132815705	132902448	ENSG00000148358
9	139302665	0652_174	17	139296377	139305061	ENSG00000165689
9	109142548	0319_1381	45	109040673	109367076	ENSG00000234323
9	113518209	0319_1381	7	113431051	113563859	ENSG00000030304
9	131199612	0319_1381	14	131174030	131199626	ENSG00000167123
9	95970915	0639_11567	216	95947198	96082854	ENSG00000165238
9	68997450	0289_2916	5	68997409	68997484	ENSG00000266021
8	2894668	0652_174	35	2792875	4852494	ENSG00000183117
8	6044765	0652_174	151	5901875	6115058	ENSG00000253880
8	6046194	0652_174	8	5901875	6115058	ENSG00000253880
8	8919887	0652_174	306	8859657	8974256	ENSG00000104626
8	9917563	0652_174	8	9911778	10286401	ENSG00000175806
8	13561265	0652_174	29	13553083	13563015	ENSG00000255457
8	13975378	0652_174	33	13947373	15095848	ENSG00000185053
8	15387298	0652_174	352	15274724	15624158	ENSG00000104723
8	15399327	0652_174	87	15274724	15624158	ENSG00000104723
8	15548434	0652_174	172	15274724	15624158	ENSG00000104723
8	16102792	0652_174	777	15965387	16424999	ENSG00000038945
8	17943111	0652_174	9	17942377	17953903	ENSG00000245281
8	18617379	0652_174	36	18384811	18942240	ENSG00000156011
8	21935578	0652_174	7	21906506	21940038	ENSG00000158856
8	22779943	0652_174	114	22570769	22857513	ENSG00000134020
8	23644983	0652_174	32	23564654	23647000	ENSG00000253471
8	30644005	0652_174	10	30631973	30671830	ENSG00000104695
8	31241287	0652_174	15	31133112	31241795	ENSG00000253377
8	34198575	0652_174	10	34085957	34204249	ENSG00000253108
8	38863945	0652_174	215	38854388	38962663	ENSG00000168615
8	41157022	0652_174	342	41119481	41167016	ENSG00000104332
8	55639339	0652_174	11	55561553	55782463	ENSG00000254608
8	59906362	0652_174	10	59717977	60031767	ENSG00000198846
8	61526751	0652_174	67	61429416	61536186	ENSG00000104388
8	68981613	0652_174	315	68864353	69149265	ENSG00000046889
8	69998690	0652_174	11	69824038	70016425	ENSG00000253658
8	72206032	0652_174	86	72109668	72274467	ENSG00000104313
8	73761376	0652_174	88	73449626	73850584	ENSG00000182674
8	74013137	0652_174	10	73976775	74036323	ENSG00000164764
8	80750865	0652_174	27	80681607	80783994	ENSG00000249328
8	81767571	0652_174	24	81540686	81787016	ENSG00000164684
8	87079569	0652_174	164	87060602	87100850	ENSG00000147613
8	87079569	0652_174	164	86999552	87166457	ENSG00000147614
8	87770085	0652_174	11	87719775	87777251	ENSG00000254115
8	88410224	0652_174	133	87878670	88627447	ENSG00000176571
8	88756971	0652_174	50	88554214	88767946	ENSG00000253500
8	90669854	0652_174	161	90621638	90769955	ENSG00000251136
8	91939976	0652_174	21	91803778	91971636	ENSG00000123119
8	95503146	0652_174	47	95499921	95565757	ENSG00000164944
8	96072173	0652_174	97	95907995	96128683	ENSG00000156170
8	96467642	0652_174	145	96216684	96822364	ENSG00000253773
8	96783448	0652_174	108	96216684	96822364	ENSG00000253773
8	106920722	0652_174	23	106792474	107072752	ENSG00000251003
8	107465099	0652_174	9	107282473	107764922	ENSG00000164830
8	110101349	0652_174	74	110098850	110131813	ENSG00000174417
8	110349166	0652_174	60	110346553	110358182	ENSG00000120533
8	120800677	0652_174	135	120743015	120845103	ENSG00000064313
8	125889948	0652_174	737	125860979	125966570	ENSG00000249816
8	127865456	0652_174	427	127859300	128033259	ENSG00000253438
8	130907463	0652_174	65	130902711	130914004	ENSG00000254263
8	130907463	0652_174	65	130851839	131029375	ENSG00000153310
8	132942512	0652_174	31	132916335	133025889	ENSG00000132294
8	133725266	0652_174	9	133697253	133772958	ENSG00000165071
8	141047816	0652_174	153	140742586	141468678	ENSG00000167632
8	39852550	0346_1346	12	39761294	39852767	ENSG00000253939
8	39852550	0346_1346	12	39792133	39873910	ENSG00000188676
8	113548543	0390_1141	29	113235157	114449328	ENSG00000164796
8	15399326	0885_3	63	15274724	15624158	ENSG00000104723
8	110101525	0885_3	49	110098850	110131813	ENSG00000174417
8	120800677	0885_3	173	120743015	120845103	ENSG00000064313
8	1772696	0002_1987	122	1772142	1906807	ENSG00000104728
8	22456560	0002_1987	7	22446787	22459597	ENSG00000248235
8	22550444	0002_1987	106	22545172	22550815	ENSG00000179388
8	22550444	0002_1987	106	22547663	22656129	ENSG00000253125
8	120899692	0002_1987	5	120885957	121063152	ENSG00000155792
8	142425788	0002_1987	98	142402093	142441620	ENSG00000184489
8	144066571	0002_1987	22	144063155	144099854	ENSG00000247317
8	144651158	0002_1987	5	144648357	144655141	ENSG00000204839
8	145108727	0002_1987	138	145106167	145118735	ENSG00000178814
8	145109579	0002_1987	10	145106167	145118735	ENSG00000178814
8	145558138	0002_1987	9	145554228	145559943	ENSG00000170616
8	145754113	0002_1987	9	145751117	145754516	ENSG00000213563
8	96808541	0840_890	6	96216684	96822364	ENSG00000253773
8	96808878	0840_890	120	96216684	96822364	ENSG00000253773
8	14899150	0035_116	18	13947373	15095848	ENSG00000185053
8	25172560	0035_116	203	25042238	25275598	ENSG00000147459
8	4452885	0150_1218	65	2792875	4852494	ENSG00000183117
8	67381863	0150_1218	18	67372238	67430759	ENSG00000169085
8	67381863	0150_1218	18	67342420	67383836	ENSG00000147576
8	87314949	0150_1218	161	87226281	87333375	ENSG00000164893
8	6044943	0588_1834	42	5901875	6115058	ENSG00000253880
8	23644840	0588_1834	6	23564654	23647000	ENSG00000253471
8	30644005	0588_1834	11	30631973	30671830	ENSG00000104695
8	106920723	0588_1834	8	106792474	107072752	ENSG00000251003
8	110349279	0588_1834	10	110346553	110358182	ENSG00000120533
8	139325932	0588_1834	378	139142266	139509065	ENSG00000147724
8	96808541	0088_403	224	96216684	96822364	ENSG00000253773
8	73637737	0319_1381	44	73449626	73850584	ENSG00000182674
8	17653697	0848_15633	961	17501304	17658426	ENSG00000129422
8	73979816	0591_3243	55	73976775	74036323	ENSG00000164764
8	58091368	0789_596	6	58055248	58152857	ENSG00000253301
8	38413964	0636_697	462	38409766	38416538	ENSG00000254100
8	73123820	0636_697	34	73114986	73163800	ENSG00000250979
8	68072124	0895_1219	14	67974661	68108498	ENSG00000104218
8	94162279	0848_733	54	94146324	94179079	ENSG00000254318
8	105900459	0848_733	18	105602961	106431488	ENSG00000253350
8	139325928	0848_733	337	139142266	139509065	ENSG00000147724
Y	16896291	0652_174	15	16634518	16957530	ENSG00000165246
Y	13471748	0078_4444	6	13470597	13471863	ENSG00000259154
Y	10036478	0885_5022	12	10036113	10036711	ENSG00000225840
Y	13340581	0497_1017	17	13340551	13340633	ENSG00000252855
Y	13463156	0466_9863	8	13462594	13463857	ENSG00000258567
Y	13470705	0466_9863	27	13470597	13471863	ENSG00000259154
X	96072971	0588_1834	238	95939662	96859996	ENSG00000147202
X	80454744	0088_403	5	80369200	80457441	ENSG00000198157
X	48971544	0403_787	5	48970334	48980151	ENSG00000068394
X	1618897	0241_1861	5	1581465	1656000	ENSG00000182162
X	15284993	0010_284	298	15253410	15288589	ENSG00000102048
X	15284993	0027_1389	18	15253410	15288589	ENSG00000102048
X	15285305	0027_1389	112	15253410	15288589	ENSG00000102048
X	2267717	0977_1015	18	2137557	2420846	ENSG00000169084
X	29626440	0977_1015	87	28605516	29974840	ENSG00000169306
X	84509227	0977_1015	7	84498997	84528368	ENSG00000147180
X	84509494	0977_1015	20	84498997	84528368	ENSG00000147180
X	299874	0002_1987	20	294698	347690	ENSG00000167393
X	300478	0002_1987	61	294698	347690	ENSG00000167393
X	300947	0002_1987	9	294698	347690	ENSG00000167393
X	1499305	0002_1987	10	1455509	1501578	ENSG00000185291
X	1572137	0002_1987	61	1522032	1572655	ENSG00000169093
X	19532530	0002_1987	42	19378174	19533379	ENSG00000180815
X	27827496	0002_1987	137	27826107	27841131	ENSG00000177689
X	70799105	0002_1987	8	70798261	70833433	ENSG00000147174
X	152953258	0002_1987	6	152935185	152954465	ENSG00000130822
X	2836421	0652_174	8	2822011	2847392	ENSG00000006756
X	2878170	0652_174	5	2852699	2886286	ENSG00000157399
X	5781733	0652_174	21	5758678	6146904	ENSG00000146938
X	9909639	0652_174	58	9754496	9917483	ENSG00000146950
X	21884398	0652_174	9	21857754	21903542	ENSG00000012174
X	22402811	0652_174	57	22277914	23311263	ENSG00000233067
X	27653929	0652_174	5	27608499	27766908	ENSG00000189186
X	31275247	0652_174	48	31115794	33357558	ENSG00000198947
X	31370273	0652_174	17	31115794	33357558	ENSG00000198947
X	31470339	0652_174	13	31115794	33357558	ENSG00000198947
X	39939302	0652_174	7	39909068	40036582	ENSG00000183337
X	84509227	0652_174	59	84498997	84528368	ENSG00000147180
X	91610133	0652_174	78	91034260	91878229	ENSG00000102290
X	118781851	0652_174	11	118749687	118827333	ENSG00000125354
X	123315755	0652_174	9	123094062	123556514	ENSG00000101972
X	136025686	0652_174	17	135991554	136103789	ENSG00000234062
X	3233240	0878_425	59	3226606	3264682	ENSG00000101825
11	427992	0885_3	169	417933	442011	ENSG00000185101
11	103736362	0885_3	12	103546722	103765999	ENSG00000254987
11	82354760	0373_4823	152	81590893	82429124	ENSG00000245832
11	134310068	0746_32	230	134306367	134375555	ENSG00000255545
11	90195048	0038_9816	9	89984400	90648220	ENSG00000261645
11	57170876	0636_697	25	57154838	57191532	ENSG00000254979
11	71844580	0636_697	8	71825915	71850936	ENSG00000110203
11	133010407	0636_697	168	132284871	133402414	ENSG00000183715
11	30423099	0061_1791	71	30406040	30608419	ENSG00000066382
11	93776039	0150_1218	5	93754527	93846917	ENSG00000181333
11	5885020	0588_1834	33	5684425	5959849	ENSG00000132256
11	7352437	0588_1834	43	7260009	7490273	ENSG00000170743
11	9220291	0588_1834	44	9160372	9286937	ENSG00000184014
11	73981534	0588_1834	17	73946846	74022702	ENSG00000149380
11	92608467	0588_1834	146	92085262	92629618	ENSG00000165323
11	100855093	0588_1834	13	100558384	100862668	ENSG00000165895
11	126941107	0588_1834	21	126936897	126971215	ENSG00000255087
11	133183982	0588_1834	6	132284871	133402414	ENSG00000183715
11	5202412	0088_403	22	5172239	5207612	ENSG00000182070
11	62859993	0088_403	16	62847412	62911693	ENSG00000197658
11	436678	0002_1987	60	417933	442011	ENSG00000185101
11	438384	0002_1987	5	417933	442011	ENSG00000185101
11	2159599	0002_1987	6	2150342	2170833	ENSG00000167244
11	2159599	0002_1987	6	2153768	2182439	ENSG00000129965
11	34231084	0002_1987	13	34172535	34379555	ENSG00000166016
11	57091956	0002_1987	18	57067112	57092426	ENSG00000149115
11	126342832	0002_1987	5	126293254	126873355	ENSG00000149571
11	9068596	0810_1473	269	9041071	9159661	ENSG00000175356
11	9068596	0810_1473	269	9025709	9086701	ENSG00000253973
11	72688049	0035_116	6	72547790	72853306	ENSG00000137478
11	27622818	0251_6642	72	27528385	27719721	ENSG00000245573
11	5445858	0848_733	129	5326206	5526882	ENSG00000167355
11	5445858	0848_733	129	5274420	5667019	ENSG00000196565
11	5445858	0848_733	129	5289582	5526847	ENSG00000213931
11	31952080	0848_733	9	31833939	32127301	ENSG00000049449
11	43849569	0848_733	231	43577986	43878167	ENSG00000149084
11	76990561	0848_733	52	76927603	77012732	ENSG00000178795
11	102472697	0848_733	85	102447566	102496063	ENSG00000137674
11	428005	0652_174	261	417933	442011	ENSG00000185101
11	4751196	0652_174	22	4726157	5013659	ENSG00000167346
11	4907752	0652_174	168	4726157	5013659	ENSG00000167346
11	7612623	0652_174	111	7534529	7678358	ENSG00000166387
11	8887257	0652_174	358	8714898	8932498	ENSG00000166444
11	9331052	0652_174	12	9302201	9336327	ENSG00000166471
11	9757977	0652_174	9	9685624	9774538	ENSG00000133789
11	9885926	0652_174	17	9860690	9950810	ENSG00000255476
11	9885926	0652_174	17	9800214	10315754	ENSG00000133812
11	10481981	0652_174	7	10329860	10529126	ENSG00000133805
11	10637473	0652_174	56	10594638	10715535	ENSG00000072952
11	13092139	0652_174	17	13076162	13156386	ENSG00000255558
11	13812985	0652_174	263	13806937	13869549	ENSG00000255411
11	18348832	0652_174	13	18343842	18388591	ENSG00000110768
11	19382667	0652_174	119	19372271	20143144	ENSG00000166833
11	26293250	0652_174	41	26210829	26684835	ENSG00000134343
11	26601629	0652_174	32	26210829	26684835	ENSG00000134343
11	32434215	0652_174	61	32409321	32457176	ENSG00000184937
11	33624773	0652_174	26	33563618	33695648	ENSG00000110427
11	34364999	0652_174	64	34172535	34379555	ENSG00000166016
11	35396246	0652_174	6	35272753	35441610	ENSG00000110436
11	40493995	0652_174	115	40135753	41481323	ENSG00000148948
11	42055883	0652_174	23	42014935	42185401	ENSG00000255300
11	43462554	0652_174	9	43380482	43516483	ENSG00000052841
11	43849569	0652_174	178	43577986	43878167	ENSG00000149084
11	45983788	0652_174	881	45950871	46142985	ENSG00000135365
11	46930842	0652_174	782	46878419	46940193	ENSG00000134569
11	47507557	0652_174	7	47487496	47587121	ENSG00000149187
11	49366066	0652_174	21	49327266	49401221	ENSG00000255532
11	58366592	0652_174	7	58346584	58388515	ENSG00000186660
11	58366592	0652_174	7	58346645	58392112	ENSG00000255073
11	60293318	0652_174	65	60282886	60310194	ENSG00000204979
11	62260338	0652_174	19	62201016	62323707	ENSG00000124942
11	65984310	0652_174	35	65837834	66012218	ENSG00000175115
11	68196384	0652_174	12	68080077	68216743	ENSG00000162337
11	72320882	0652_174	68	72287185	72385635	ENSG00000186642
11	73562759	0652_174	9	73498361	73576178	ENSG00000175581
11	73981348	0652_174	24	73946846	74022702	ENSG00000149380
11	77294962	0652_174	12	77225981	77348850	ENSG00000074201
11	83660434	0652_174	14	83166055	85338966	ENSG00000150672
11	84701708	0652_174	29	83166055	85338966	ENSG00000150672
11	85970257	0652_174	32	85955586	85989855	ENSG00000074266
11	90530706	0652_174	23	89984400	90648220	ENSG00000261645
11	92608415	0652_174	415	92085262	92629618	ENSG00000165323
11	99729260	0652_174	43	98891683	100229616	ENSG00000149972
11	100781348	0652_174	155	100558384	100862668	ENSG00000165895
11	100855064	0652_174	11	100558384	100862668	ENSG00000165895
11	102553052	0652_174	21	102552041	102554644	ENSG00000255798
11	103201147	0652_174	337	102980160	103350591	ENSG00000187240
11	103736315	0652_174	19	103546722	103765999	ENSG00000254987
11	104786527	0652_174	239	104772276	104789800	ENSG00000235505
11	105836029	0652_174	52	105480721	105852819	ENSG00000152578
11	107984053	0652_174	5	107975801	107992411	ENSG00000255467
11	109622862	0652_174	8	109622168	109694573	ENSG00000254659
11	110276901	0652_174	39	110225855	110277124	ENSG00000254416
11	116845912	0652_174	20	116714118	116969153	ENSG00000160584
11	117683254	0652_174	60	117671559	117699413	ENSG00000137731
11	117683254	0652_174	60	117298489	117688240	ENSG00000177103
11	122053544	0652_174	10	122026130	122293579	ENSG00000255090
11	122772739	0652_174	5	122753391	122830506	ENSG00000109944
11	125777242	0652_174	10	125773142	125808811	ENSG00000255027
11	125777242	0652_174	10	125773271	125793158	ENSG00000109832
11	129011927	0652_174	8	128834955	129149219	ENSG00000134909
11	129759511	0652_174	141	129733531	129765485	ENSG00000170322
11	131324623	0652_174	16	131240373	132206716	ENSG00000182667
11	133184125	0652_174	6	132284871	133402414	ENSG00000183715
11	118292612	0977_1015	8	118271869	118302211	ENSG00000167283
11	118293066	0977_1015	22	118271869	118302211	ENSG00000167283
11	59973942	0319_1381	8	59968726	60010561	ENSG00000214787
11	5888305	0512_374	26	5684425	5959849	ENSG00000132256
11	57906903	0512_374	205	57791353	57949088	ENSG00000186509
10	50950395	0222_12068	40	50942689	50970425	ENSG00000197444
10	50393892	0636_697	22	50362773	50396630	ENSG00000204161
10	51805379	0483_2004	739	51780942	51827563	ENSG00000235618
10	48356989	0385_865	226	48355024	48373866	ENSG00000165388
10	48357700	0385_865	6	48355024	48373866	ENSG00000165388
10	1348602	0840_890	20	1228073	1779670	ENSG00000185736
10	61421496	0840_890	134	61410523	61495760	ENSG00000165449
10	68207026	0840_890	14	67672276	69455927	ENSG00000183230
10	68207320	0840_890	6	67672276	69455927	ENSG00000183230
10	53439454	0150_1218	109	52750945	54058110	ENSG00000185532
10	3794691	0588_1834	51	3793259	3805418	ENSG00000229672
10	14277114	0588_1834	51	13685706	14504141	ENSG00000151474
10	14396540	0588_1834	42	13685706	14504141	ENSG00000151474
10	18497685	0588_1834	9	18429606	18830798	ENSG00000165995
10	26225912	0588_1834	14	26223196	26501456	ENSG00000095777
10	27040332	0588_1834	5	27035522	27150016	ENSG00000136754
10	30018383	0588_1834	69	29746267	30025710	ENSG00000197321
10	34545663	0588_1834	10	34398488	35104253	ENSG00000148498
10	53862353	0588_1834	42	52750945	54058110	ENSG00000185532
10	65595102	0588_1834	39	65424424	65750328	ENSG00000228566
10	67430822	0588_1834	40	67330096	67526299	ENSG00000228065
10	80070013	0588_1834	6	80008505	80434724	ENSG00000230417
10	80070013	0588_1834	6	80027085	80090352	ENSG00000227136
10	87963274	0588_1834	66	87359312	88126250	ENSG00000182771
10	92214975	0588_1834	84	92213927	92262725	ENSG00000224750
10	92214975	0588_1834	84	92162278	92300562	ENSG00000236373
10	114073831	0588_1834	152	114067939	114116332	ENSG00000243316
10	54487223	0977_1015	246	54316462	54515169	ENSG00000228651
10	74182690	0977_1015	11	74127098	74385899	ENSG00000107745
10	404507	0002_1987	53	320130	735683	ENSG00000151240
10	562232	0002_1987	9	320130	735683	ENSG00000151240
10	562532	0002_1987	163	320130	735683	ENSG00000151240
10	602021	0002_1987	128	320130	735683	ENSG00000151240
10	602642	0002_1987	231	320130	735683	ENSG00000151240
10	603478	0002_1987	92	320130	735683	ENSG00000151240
10	27545542	0002_1987	75	27535279	27548384	ENSG00000230445
10	80827068	0002_1987	7	80703085	80827652	ENSG00000224596
10	80827420	0002_1987	9	80703085	80827652	ENSG00000224596
10	87986436	0002_1987	5	87359312	88126250	ENSG00000182771
10	87987088	0002_1987	5	87359312	88126250	ENSG00000182771
10	111986962	0002_1987	6	111967363	112047123	ENSG00000119950
10	133963024	0002_1987	49	133918175	133998313	ENSG00000188385
10	134254294	0002_1987	5	134247237	134254988	ENSG00000234311
10	135085877	0002_1987	6	135075907	135090372	ENSG00000151651
10	135087816	0002_1987	5	135075907	135090372	ENSG00000151651
10	135186253	0002_1987	15	135175984	135187193	ENSG00000127884
10	54487235	0035_116	132	54316462	54515169	ENSG00000228651
10	72605365	0035_116	19	72575717	72640930	ENSG00000166224
10	53209280	0979_2076	32	52750945	54058110	ENSG00000185532
10	54395982	0848_733	12	54316462	54515169	ENSG00000228651
10	72605404	0848_733	15	72575717	72640930	ENSG00000166224
10	342221	0652_174	11	320130	735683	ENSG00000151240
10	370971	0652_174	6	320130	735683	ENSG00000151240
10	1114201	0652_174	23	1095478	1178237	ENSG00000047056
10	1291956	0652_174	72	1228073	1779670	ENSG00000185736
10	6132832	0652_174	5	6130950	6159420	ENSG00000134453
10	6271104	0652_174	10	6186881	6277495	ENSG00000170525
10	11520901	0652_174	15	11495945	11653753	ENSG00000148429
10	11984867	0652_174	9	11962021	12085169	ENSG00000151461
10	12457199	0652_174	13	12391481	12877545	ENSG00000183049
10	12667321	0652_174	93	12391481	12877545	ENSG00000183049
10	14396671	0652_174	45	13685706	14504141	ENSG00000151474
10	14484791	0652_174	85	13685706	14504141	ENSG00000151474
10	16548027	0652_174	7	16478942	16555736	ENSG00000165983
10	18497685	0652_174	6	18429606	18830798	ENSG00000165995
10	19550571	0652_174	41	19492779	20079330	ENSG00000204740
10	19786088	0652_174	80	19492779	20079330	ENSG00000204740
10	20205038	0652_174	56	20105168	20578785	ENSG00000120594
10	21192809	0652_174	48	21068902	21463116	ENSG00000078114
10	26852804	0652_174	248	26727132	26856732	ENSG00000077420
10	27040332	0652_174	15	27035522	27150016	ENSG00000136754
10	28903333	0652_174	14	28821422	28912041	ENSG00000095787
10	29146270	0652_174	14	29135337	29170827	ENSG00000204365
10	30018415	0652_174	14	29746267	30025710	ENSG00000197321
10	31001082	0652_174	28	30960495	31006195	ENSG00000234814
10	34545663	0652_174	7	34398488	35104253	ENSG00000148498
10	46074870	0652_174	19	45950035	46090354	ENSG00000165406
10	52238789	0652_174	10	52065360	52384923	ENSG00000198964
10	53862349	0652_174	118	52750945	54058110	ENSG00000185532
10	54486996	0652_174	144	54316462	54515169	ENSG00000228651
10	55983228	0652_174	220	55562531	57387702	ENSG00000150275
10	56140303	0652_174	7	55562531	57387702	ENSG00000150275
10	56181028	0652_174	222	55562531	57387702	ENSG00000150275
10	56902344	0652_174	212	55562531	57387702	ENSG00000150275
10	60984894	0652_174	50	60936350	61007534	ENSG00000165443
10	62124632	0652_174	411	61786056	62493248	ENSG00000151150
10	62234967	0652_174	10	61786056	62493248	ENSG00000151150
10	62483587	0652_174	234	61786056	62493248	ENSG00000151150
10	64233361	0652_174	12	64133951	64431771	ENSG00000138311
10	65595102	0652_174	15	65424424	65750328	ENSG00000228566
10	67430948	0652_174	87	67330096	67526299	ENSG00000228065
10	68977582	0652_174	8	67672276	69455927	ENSG00000183230
10	69994867	0652_174	392	69993008	70002136	ENSG00000233590
10	70774419	0652_174	9	70748487	70776738	ENSG00000198954
10	71609992	0652_174	495	71561644	71724031	ENSG00000197467
10	72983363	0652_174	19	72972327	73062621	ENSG00000107731
10	73824295	0652_174	205	73818793	73848790	ENSG00000107742
10	87775909	0652_174	27	87359312	88126250	ENSG00000182771
10	89373473	0652_174	204	89367742	89419036	ENSG00000225913
10	89373473	0652_174	204	89369920	89419760	ENSG00000196566
10	92214915	0652_174	133	92213927	92262725	ENSG00000224750
10	92214915	0652_174	133	92162278	92300562	ENSG00000236373
10	92227487	0652_174	110	92213927	92262725	ENSG00000224750
10	92227487	0652_174	110	92222474	92227709	ENSG00000238291
10	92227487	0652_174	110	92162278	92300562	ENSG00000236373
10	106004291	0652_174	5	105995114	106027217	ENSG00000148834
10	106437919	0652_174	50	106400859	107024993	ENSG00000156395
10	106566745	0652_174	37	106400859	107024993	ENSG00000156395
10	106855449	0652_174	31	106400859	107024993	ENSG00000156395
10	114073679	0652_174	275	114067939	114116332	ENSG00000243316
10	117006281	0652_174	206	116853124	117708503	ENSG00000107518
10	118094850	0652_174	14	118083940	118139541	ENSG00000182645
10	124735976	0652_174	22	124713897	124757029	ENSG00000179988
10	129190272	0652_174	187	128593978	129250781	ENSG00000150760
10	135035344	0652_174	116	134973951	135039916	ENSG00000171798
10	2604808	0319_1381	225	2543975	2609431	ENSG00000235281
10	46951026	0319_1381	105	46937463	46951699	ENSG00000229227
10	105669119	0319_1381	32	105642300	105677963	ENSG00000107960
10	24677627	0512_374	10	23983675	24836772	ENSG00000120549
10	97016723	0895_1219	6	96997329	97050781	ENSG00000107438
10	129061593	0071_311	723	128593978	129250781	ENSG00000150760
13	19606066	0652_174	124	19600138	19606766	ENSG00000187721
13	19606066	0652_174	124	19520895	19636858	ENSG00000226057
13	20407032	0652_174	18	20397622	20437776	ENSG00000132950
13	20802445	0652_174	64	20796110	20806534	ENSG00000121742
13	21894590	0652_174	359	21893231	21895005	ENSG00000215571
13	21894590	0652_174	359	21877654	21922860	ENSG00000224429
13	24620479	0652_174	78	24553839	24895169	ENSG00000273167
13	24620479	0652_174	78	24553944	24881212	ENSG00000182957
13	30031524	0652_174	36	29598748	30077892	ENSG00000132938
13	31662797	0652_174	89	31651391	31689836	ENSG00000231894
13	32706320	0652_174	30	32605437	32870794	ENSG00000073910
13	36657145	0652_174	14	36345478	36705443	ENSG00000133083
13	42726590	0652_174	92	42614176	42830714	ENSG00000102780
13	45528094	0652_174	8	45513384	45563618	ENSG00000083635
13	46628974	0652_174	11	46626941	46687467	ENSG00000235903
13	46628974	0652_174	11	46627321	46679211	ENSG00000080618
13	47131542	0652_174	158	47127303	47327175	ENSG00000136141
13	50042733	0652_174	33	50018429	50069138	ENSG00000136169
13	50912066	0652_174	56	50656307	51297372	ENSG00000176124
13	60464974	0652_174	21	60239717	60738121	ENSG00000139734
13	67725813	0652_174	18	66876967	67804468	ENSG00000184226
13	70459031	0652_174	43	70274726	70682591	ENSG00000150361
13	76280036	0652_174	12	76123909	76381256	ENSG00000261553
13	76280036	0652_174	12	76194570	76434004	ENSG00000136153
13	78651589	0652_174	237	78493824	79191463	ENSG00000234377
13	92513954	0652_174	200	92050929	93519490	ENSG00000179399
13	93100991	0652_174	236	92050929	93519490	ENSG00000179399
13	93239771	0652_174	16	92050929	93519490	ENSG00000179399
13	94105665	0652_174	233	93879095	95059655	ENSG00000183098
13	101535892	0652_174	104	101360579	101711638	ENSG00000233009
13	101577224	0652_174	11	101360579	101711638	ENSG00000233009
13	107944822	0652_174	12	107820883	108519083	ENSG00000204442
13	109412026	0652_174	5	109248500	109860355	ENSG00000041515
13	110874891	0652_174	9	110801318	110959496	ENSG00000187498
13	111076787	0652_174	11	110958159	111165374	ENSG00000134871
13	111157182	0652_174	25	111154922	111160526	ENSG00000232814
13	111157182	0652_174	25	110958159	111165374	ENSG00000134871
13	114881977	0652_174	98	114747194	114898086	ENSG00000185989
13	114882248	0652_174	19	114747194	114898086	ENSG00000185989
13	50123001	0885_3	41	50106082	50159719	ENSG00000136144
13	101535895	0885_3	66	101360579	101711638	ENSG00000233009
13	24626963	0002_1987	95	24553839	24895169	ENSG00000273167
13	24626963	0002_1987	95	24553944	24881212	ENSG00000182957
13	30996023	0002_1987	47	30993656	30996374	ENSG00000225039
13	50571014	0002_1987	70	50570024	50594617	ENSG00000204977
13	98851121	0002_1987	48	98794816	99102027	ENSG00000152767
13	113377566	0002_1987	159	113344643	113541482	ENSG00000068650
13	114865110	0002_1987	5	114747194	114898086	ENSG00000185989
13	73502095	0319_1381	5	73356197	73590591	ENSG00000083535
13	94163197	0319_1381	18	93879095	95059655	ENSG00000183098
13	112273773	0214_39905	124	112248356	112294426	ENSG00000215881
13	112273773	0214_39905	124	112240548	112324955	ENSG00000204398
13	86689137	0092_353	10	86634948	86745025	ENSG00000232252
13	25960649	0588_1834	471	25946209	26599989	ENSG00000132932
13	94105746	0588_1834	121	93879095	95059655	ENSG00000183098
13	20076003	0512_374	55	19997017	20110903	ENSG00000132958
13	19968477	0977_1015	157	19923277	19982102	ENSG00000224976
13	20802693	0848_733	5	20796110	20806534	ENSG00000121742
13	92261245	0848_733	12	92050929	93519490	ENSG00000179399
13	98803288	0848_733	17	98794816	99102027	ENSG00000152767
12	57585546	0822_1373	243	57522276	57607134	ENSG00000123384
12	6462762	0885_3	112	6456009	6486896	ENSG00000111319
12	45064349	0885_3	30	44902058	45315631	ENSG00000184613
12	49641175	0885_3	6	49627352	49658539	ENSG00000258101
12	49641175	0885_3	6	49582519	49667114	ENSG00000167553
12	52813672	0885_3	20	52807744	52815660	ENSG00000257844
12	52813672	0885_3	20	52801364	52822278	ENSG00000257500
12	62417361	0885_3	10	62102040	62672931	ENSG00000198673
12	95786645	0158_1013	501	95782375	95799280	ENSG00000257583
12	71759209	0526_4279	11	71518865	71835678	ENSG00000127324
12	128979081	0166_5237	447	128751948	129192460	ENSG00000181234
12	785323	0061_1791	23	783967	793293	ENSG00000256672
12	9410805	0378_1922	36	9381129	9428413	ENSG00000256069
12	124719483	0092_5619	6	124457788	124800570	ENSG00000178882
12	10234176	0588_1834	74	10222153	10264226	ENSG00000150048
12	28288979	0588_1834	12	28286182	28732883	ENSG00000123106
12	29816401	0588_1834	69	29653773	29937692	ENSG00000133687
12	32358640	0588_1834	66	32259769	32536567	ENSG00000151746
12	40210376	0588_1834	7	40019969	40302102	ENSG00000180116
12	40210376	0588_1834	7	40148823	40499891	ENSG00000151229
12	40673000	0588_1834	39	40590546	40763087	ENSG00000188906
12	48312466	0588_1834	96	48235320	48336831	ENSG00000111424
12	52113704	0588_1834	9	51984050	52206648	ENSG00000196876
12	70788909	0588_1834	8	70760056	70828072	ENSG00000135643
12	80865198	0588_1834	34	80799774	81072802	ENSG00000139304
12	99781465	0588_1834	43	99120235	100378432	ENSG00000185046
12	102798846	0588_1834	22	102789645	102874423	ENSG00000017427
12	133152784	0588_1834	7	133066137	133161774	ENSG00000112787
12	133183461	0588_1834	5	133179736	133187037	ENSG00000204583
12	133398309	0588_1834	15	133345495	133405444	ENSG00000090615
12	123125478	0241_1861	111	123104824	123215390	ENSG00000196917
12	4770866	0848_733	47	4758261	4798454	ENSG00000139180
12	4770866	0848_733	47	4714110	4771809	ENSG00000272921
12	4770866	0848_733	47	4766800	4853747	ENSG00000255639
12	28417289	0848_733	48	28286182	28732883	ENSG00000123106
12	62880026	0848_733	16	62860597	62991363	ENSG00000061987
12	70679878	0848_733	9	70636774	70748773	ENSG00000111596
12	77965030	0848_733	59	77718421	77966055	ENSG00000231121
12	11599896	0428_302	8	11544476	11653975	ENSG00000121335
12	11599896	0428_302	8	11552315	11639612	ENSG00000255790
12	309287	0977_1015	7	299243	323736	ENSG00000111181
12	129728766	0977_1015	8	129556270	130388211	ENSG00000151952
12	133398034	0977_1015	35	133345495	133405444	ENSG00000090615
12	212407	0002_1987	11	175931	287626	ENSG00000120645
12	212877	0002_1987	19	175931	287626	ENSG00000120645
12	6716613	0002_1987	10	6679249	6716642	ENSG00000111642
12	6937015	0002_1987	5	6930711	6939136	ENSG00000250510
12	7037202	0002_1987	5	7033626	7051484	ENSG00000111676
12	51984852	0002_1987	7	51984050	52206648	ENSG00000196876
12	51985825	0002_1987	21	51984050	52206648	ENSG00000196876
12	119835535	0002_1987	139	119825792	120105884	ENSG00000248636
12	119835535	0002_1987	139	119772517	119978852	ENSG00000183273
12	121268138	0002_1987	8	121200313	121342174	ENSG00000157837
12	125025932	0002_1987	20	124808961	125052135	ENSG00000196498
12	129443965	0002_1987	17	129337972	129469509	ENSG00000151948
12	132379675	0002_1987	9	132379196	132407712	ENSG00000177169
12	132820285	0002_1987	14	132680924	132905935	ENSG00000182870
12	132820852	0002_1987	43	132680924	132905935	ENSG00000182870
12	132833138	0002_1987	10	132680924	132905935	ENSG00000182870
12	132834039	0002_1987	5	132680924	132905935	ENSG00000182870
12	133306090	0002_1987	20	133302254	133338474	ENSG00000176915
12	11599780	0654_83	36	11544476	11653975	ENSG00000121335
12	11599780	0654_83	36	11552315	11639612	ENSG00000255790
12	686585	0092_353	5	673462	772945	ENSG00000171840
12	309286	0652_174	12	299243	323736	ENSG00000111181
12	664776	0652_174	40	569530	672675	ENSG00000139044
12	785242	0652_174	869	783967	793293	ENSG00000256672
12	987916	0652_174	108	861759	1020618	ENSG00000060237
12	1732461	0652_174	13	1639057	1756409	ENSG00000111186
12	2089833	0652_174	29	2055220	2113701	ENSG00000151065
12	2089833	0652_174	29	2079952	2802108	ENSG00000151067
12	2938939	0652_174	28	2934514	2944710	ENSG00000053702
12	2938939	0652_174	28	2921788	2968957	ENSG00000111203
12	3931341	0652_174	80	3900213	3982608	ENSG00000111224
12	4486583	0652_174	41	4477393	4488894	ENSG00000118972
12	5769550	0652_174	130	5641035	6055398	ENSG00000047617
12	6196394	0652_174	101	6058040	6233936	ENSG00000110799
12	6462818	0652_174	8	6456009	6486896	ENSG00000111319
12	10138483	0652_174	9	10103915	10148293	ENSG00000172322
12	10138483	0652_174	9	10138241	10166023	ENSG00000165682
12	10200548	0652_174	129	10183276	10218565	ENSG00000197992
12	12609768	0652_174	26	12510013	12619840	ENSG00000165714
12	15104563	0652_174	61	15094951	15114662	ENSG00000111348
12	18368688	0652_174	26	18233803	18473041	ENSG00000111404
12	18681984	0652_174	5	18400548	18801348	ENSG00000139144
12	21006848	0652_174	9	20963636	21243040	ENSG00000111700
12	21006848	0652_174	9	20968608	21243179	ENSG00000257046
12	21006848	0652_174	9	20968673	21245679	ENSG00000205754
12	24451692	0652_174	84	24366190	24715524	ENSG00000255864
12	24518426	0652_174	36	24366190	24715524	ENSG00000255864
12	25720789	0652_174	15	25562241	25801513	ENSG00000152936
12	28288960	0652_174	30	28286182	28732883	ENSG00000123106
12	28438583	0652_174	128	28286182	28732883	ENSG00000123106
12	29692237	0652_174	5	29653773	29937692	ENSG00000133687
12	29816435	0652_174	66	29653773	29937692	ENSG00000133687
12	29823859	0652_174	60	29653773	29937692	ENSG00000133687
12	31120643	0652_174	5	31079362	31149534	ENSG00000110900
12	40210376	0652_174	14	40019969	40302102	ENSG00000180116
12	40210376	0652_174	14	40148823	40499891	ENSG00000151229
12	40673000	0652_174	36	40590546	40763087	ENSG00000188906
12	40832567	0652_174	255	40789655	40837649	ENSG00000258167
12	40832567	0652_174	255	40787197	40964632	ENSG00000205592
12	41638344	0652_174	207	41582250	41968392	ENSG00000165966
12	44487523	0652_174	41	44229770	44783545	ENSG00000139173
12	45064302	0652_174	86	44902058	45315631	ENSG00000184613
12	45419461	0652_174	273	45408455	45444882	ENSG00000185610
12	48312453	0652_174	181	48235320	48336831	ENSG00000111424
12	56753198	0652_174	35	56735381	56753939	ENSG00000170581
12	59381446	0652_174	90	59314420	59458019	ENSG00000257443
12	66906335	0652_174	40	66741211	67197966	ENSG00000155974
12	67011560	0652_174	159	66741211	67197966	ENSG00000155974
12	70788907	0652_174	25	70760056	70828072	ENSG00000135643
12	71525266	0652_174	230	71518865	71835678	ENSG00000127324
12	76823033	0652_174	155	76745577	76953589	ENSG00000091039
12	77964900	0652_174	148	77718421	77966055	ENSG00000231121
12	78396741	0652_174	172	78224685	78606790	ENSG00000067798
12	87177208	0652_174	11	86372516	87232681	ENSG00000182050
12	87177208	0652_174	11	86993355	87232775	ENSG00000258185
12	95807040	0652_174	30	95801711	95830604	ENSG00000257943
12	96705335	0652_174	117	96672039	96794338	ENSG00000059758
12	97495335	0652_174	163	97379434	97579387	ENSG00000258131
12	97526356	0652_174	20	97379434	97579387	ENSG00000258131
12	97550693	0652_174	34	97379434	97579387	ENSG00000258131
12	98884494	0652_174	157	98879322	98897633	ENSG00000245017
12	98885466	0652_174	28	98879322	98897633	ENSG00000245017
12	98886269	0652_174	294	98879322	98897633	ENSG00000245017
12	101450641	0652_174	58	101111304	101522419	ENSG00000151572
12	102798846	0652_174	47	102789645	102874423	ENSG00000017427
12	102855237	0652_174	14	102789645	102874423	ENSG00000017427
12	103754374	0652_174	5	103631369	103889749	ENSG00000179088
12	105316782	0652_174	109	105196331	105352522	ENSG00000136052
12	105438303	0652_174	167	105413568	105478355	ENSG00000136010
12	105438303	0652_174	167	105380088	105443515	ENSG00000151131
12	107122012	0652_174	39	107108702	107126844	ENSG00000257918
12	107122012	0652_174	39	106976685	107156581	ENSG00000111783
12	107122012	0652_174	39	106889736	107168696	ENSG00000257545
12	108837688	0652_174	13	108827907	108886362	ENSG00000247213
12	110616559	0652_174	465	110562140	110656602	ENSG00000122970
12	110617533	0652_174	7	110562140	110656602	ENSG00000122970
12	112777106	0652_174	9	112597992	112819896	ENSG00000173064
12	117171144	0652_174	30	117153593	117175875	ENSG00000111412
12	122722099	0652_174	278	122692326	122750970	ENSG00000256861
12	122722099	0652_174	278	122714111	122751068	ENSG00000139719
12	123125419	0652_174	251	123104824	123215390	ENSG00000196917
12	123307139	0652_174	15	123258874	123312075	ENSG00000130783
12	126889825	0652_174	42	126885338	126890074	ENSG00000256494
12	129110978	0652_174	19	128751948	129192460	ENSG00000181234
12	131089147	0652_174	12	130880682	131200826	ENSG00000060709
12	133141030	0652_174	42	133066137	133161774	ENSG00000112787
12	133398279	0652_174	9	133345495	133405444	ENSG00000090615
12	133468989	0652_174	77	133398773	133532890	ENSG00000072609
12	11574484	0390_1141	49	11544476	11653975	ENSG00000121335
12	11574484	0390_1141	49	11552315	11639612	ENSG00000255790
12	62413171	0390_1141	36	62102040	62672931	ENSG00000198673
12	26928746	0319_1381	47	26490342	26986131	ENSG00000123104
12	71762914	0319_1381	154	71518865	71835678	ENSG00000127324
12	93878733	0319_1381	68	93861264	93897545	ENSG00000198015
12	109544638	0319_1381	97	109535379	109548797	ENSG00000076248
12	125916927	0319_1381	42	125671382	126146917	ENSG00000139364
12	43917926	0836_1451	744	43747669	43945724	ENSG00000173157
15	20443882	0652_174	9	20433873	20482756	ENSG00000258628
15	20444121	0652_174	22	20433873	20482756	ENSG00000258628
15	20875427	0652_174	14	20862967	20893737	ENSG00000258590
15	24757774	0652_174	19	24738284	24897277	ENSG00000259905
15	25565728	0652_174	12	25223730	25664609	ENSG00000224078
15	26872423	0652_174	159	26788693	27184686	ENSG00000166206
15	28179353	0652_174	20	28000021	28344504	ENSG00000104044
15	36096250	0652_174	95	35838396	36151202	ENSG00000248079
15	36432797	0652_174	10	36231368	36544458	ENSG00000259639
15	38769412	0652_174	84	38746328	38779911	ENSG00000171262
15	39691571	0652_174	247	39157523	39719396	ENSG00000259345
15	40714810	0652_174	99	40697686	40728146	ENSG00000128928
15	41722186	0652_174	22	41700606	41775761	ENSG00000137815
15	44198565	0652_174	108	44162962	44487450	ENSG00000171877
15	44823391	0652_174	316	44819455	44829121	ENSG00000179523
15	45569904	0652_174	27	45543884	45571449	ENSG00000259520
15	49609565	0652_174	82	49447853	49660066	ENSG00000156958
15	54248725	0652_174	141	54239821	54269105	ENSG00000259669
15	55702215	0652_174	8	55647446	55790558	ENSG00000261771
15	55702215	0652_174	8	55700746	55710962	ENSG00000261652
15	59169361	0652_174	52	59157374	59389618	ENSG00000157450
15	60657193	0652_174	159	60639333	60695082	ENSG00000182718
15	63085975	0652_174	86	62682725	63136830	ENSG00000171914
15	66513935	0652_174	27	66187417	66546085	ENSG00000157890
15	66667955	0652_174	120	66628544	66679084	ENSG00000075131
15	67294788	0652_174	106	67278699	67351591	ENSG00000259347
15	67644866	0652_174	31	67547138	67794598	ENSG00000103599
15	71153725	0652_174	185	71145578	71342414	ENSG00000137821
15	72639529	0652_174	10	72635775	72668817	ENSG00000213614
15	72639529	0652_174	10	72571208	72644135	ENSG00000261460
15	72639529	0652_174	10	72577068	72668322	ENSG00000260729
15	74452568	0652_174	7	74445141	74471567	ENSG00000261543
15	75163646	0652_174	6	75136071	75165706	ENSG00000140497
15	77761377	0652_174	63	77712754	77777949	ENSG00000140382
15	79167145	0652_174	11	79102829	79190475	ENSG00000185787
15	81392556	0652_174	225	81299374	81441516	ENSG00000156206
15	83905612	0652_174	9	83847934	84108197	ENSG00000259986
15	84676303	0652_174	7	84322838	84708594	ENSG00000156218
15	86224744	0652_174	64	85923802	86292586	ENSG00000170776
15	92572977	0652_174	43	92396925	92715665	ENSG00000176463
15	93567141	0652_174	10	93426526	93571237	ENSG00000173575
15	94819879	0652_174	49	94774767	95023632	ENSG00000140563
15	94978783	0652_174	91	94774767	95023632	ENSG00000140563
15	97321201	0652_174	146	97315235	97326542	ENSG00000259282
15	98827859	0652_174	61	98589896	98836406	ENSG00000259199
15	98827859	0652_174	61	98825304	98829136	ENSG00000259041
15	99927093	0652_174	12	99791567	99930934	ENSG00000168904
15	100343212	0652_174	5	100330361	100347132	ENSG00000182397
15	100810817	0652_174	323	100511794	100882210	ENSG00000140470
15	100811667	0652_174	49	100511794	100882210	ENSG00000140470
15	100812730	0652_174	253	100511794	100882210	ENSG00000140470
15	69614985	0346_1346	12	69591286	69700119	ENSG00000137819
15	22372659	0685_136	27	22278010	22413497	ENSG00000259176
15	55671294	0885_3	7	55632230	55700708	ENSG00000260916
15	55671294	0885_3	7	55647446	55790558	ENSG00000261771
15	37209680	0977_1015	9	37181406	37393504	ENSG00000134138
15	29423743	0002_1987	76	29412457	29862927	ENSG00000104059
15	29821410	0002_1987	14	29412457	29862927	ENSG00000104059
15	43585951	0002_1987	32	43568478	43594453	ENSG00000159495
15	78276851	0002_1987	62	78268384	78285399	ENSG00000261143
15	78276851	0002_1987	62	78276378	78370066	ENSG00000167202
15	78284995	0002_1987	65	78268384	78285399	ENSG00000261143
15	78284995	0002_1987	65	78276378	78370066	ENSG00000167202
15	88800124	0002_1987	13	88795961	88814297	ENSG00000260305
15	100914307	0002_1987	15	100913144	100978119	ENSG00000259430
15	69614992	0636_697	43	69591286	69700119	ENSG00000137819
15	87468334	0636_697	5	86685227	87572283	ENSG00000166748
15	21941236	0035_116	6	21941147	21968151	ENSG00000247765
15	71870040	0035_116	5	71389291	72075722	ENSG00000187720
15	100812791	0035_116	25	100511794	100882210	ENSG00000140470
15	91198757	0906_2696	777	91163239	91260372	ENSG00000259736
15	31715272	0127_2536	14	31619058	31727868	ENSG00000169926
15	26872489	0588_1834	68	26788693	27184686	ENSG00000166206
15	28179355	0588_1834	12	28000021	28344504	ENSG00000104044
15	39691432	0588_1834	301	39157523	39719396	ENSG00000259345
15	59169361	0588_1834	26	59157374	59389618	ENSG00000157450
15	61216466	0588_1834	101	60780483	61521518	ENSG00000069667
15	80662316	0588_1834	19	80637195	80695917	ENSG00000259495
15	92572981	0588_1834	11	92396925	92715665	ENSG00000176463
15	99927299	0588_1834	11	99791567	99930934	ENSG00000168904
15	34186710	0390_459	917	34158428	34331377	ENSG00000169857
15	30942131	0570_139	40	30916697	31065196	ENSG00000187951
15	27630363	0010_284	5	27216429	27778373	ENSG00000182256
15	100626560	0166_5237	83	100511794	100882210	ENSG00000140470
15	22372653	0092_353	6	22278010	22413497	ENSG00000259176
15	53807212	0092_353	53	53805938	54055075	ENSG00000166415
15	84363862	0467_11275	912	84322838	84708594	ENSG00000156218
15	59725362	0674_3164	12	59664892	59815748	ENSG00000157470
15	41100282	0848_733	56	41099284	41106767	ENSG00000166140
15	49155253	0848_733	7	49115932	49255641	ENSG00000185634
15	54448920	0848_733	41	54305101	54920806	ENSG00000137766
14	24674567	0652_174	13	24658349	24682679	ENSG00000100926
14	24674567	0652_174	13	24658363	24682679	ENSG00000254692
14	27941975	0652_174	7	27727923	28314492	ENSG00000258932
14	31181138	0652_174	6	31091318	31205018	ENSG00000092108
14	31444196	0652_174	381	31363005	31495607	ENSG00000196792
14	31542174	0652_174	122	31494312	31562818	ENSG00000100478
14	31878072	0652_174	474	31760994	31889788	ENSG00000129493
14	31878072	0652_174	474	31803518	31926647	ENSG00000203546
14	32889604	0652_174	6	32798479	33300567	ENSG00000151320
14	34055431	0652_174	10	33404139	34273382	ENSG00000151322
14	35478422	0652_174	22	35451163	35498773	ENSG00000100883
14	44522161	0652_174	105	44464984	44853748	ENSG00000258969
14	47835909	0652_174	112	47311134	48143999	ENSG00000272781
14	47835909	0652_174	112	47308826	48144157	ENSG00000139915
14	51718814	0652_174	223	51706880	51722759	ENSG00000139921
14	53778094	0652_174	72	53635772	54153976	ENSG00000237356
14	55795791	0652_174	146	55792552	55806219	ENSG00000258455
14	55795791	0652_174	146	55738021	55828636	ENSG00000178974
[truncated: 385 more rows]
