# Supplementary material for: Discovery of Novel Sequences in 1,000 Swedish Genomes
Source: Mol Biol Evol. 2019 Sep 24;37(1):18–30. doi: 10.1093/molbev/msz176 (PMC6984370; doi:10.1093/molbev/msz176)
Supplement: msz176_Supplementary_Data [file msz176_supplementary_data.zip › msz176-Suppl_data/Supplementary_Table S5.xls]

## Sheet: 1
population	unaligned	aln_swe	aligned_africa	frac_swegen	frac_afr	ratio_5	ratio_10	ratio_25	ratio_50	ratio_100
ACB	27068	6803	6855	0.25133	0.253251	0.640012	0.543731	0.387917	0.299427	0.218139
ACB	112052	9782	10247	0.0872988	0.0914486	0.688918	0.586588	0.431098	0.352995	0.287262
ACB	41511	12272	11284	0.295632	0.271832	0.657024	0.558996	0.406291	0.301988	0.223354
ACB	37383	9287	7574	0.248428	0.202605	0.595779	0.498223	0.356843	0.260687	0.195111
ACB	2476530	11611	15414	0.00468841	0.00622403	0.665662	0.567651	0.422444	0.328482	0.256395
ACB	565108	30634	30575	0.0542091	0.0541047	0.804433	0.75488	0.681302	0.628517	0.589378
ACB	406239	16722	14058	0.041163	0.0346052	0.689571	0.598613	0.473508	0.394271	0.342842
ACB	148782	18243	15189	0.122616	0.102089	0.715398	0.631146	0.528038	0.450419	0.391931
ACB	700953	7446	9375	0.0106227	0.0133746	0.674993	0.586489	0.432447	0.337497	0.272495
ACB	38831	7478	8167	0.192578	0.210322	0.635464	0.527013	0.364001	0.280423	0.212891
ACB	645257	7501	9296	0.0116248	0.0144067	0.712172	0.638448	0.519531	0.451273	0.381816
ACB	47390	6453	5889	0.136168	0.124267	0.683558	0.565163	0.407407	0.311483	0.234775
ACB	56022	7181	7701	0.128182	0.137464	0.64615	0.544771	0.384765	0.297034	0.234786
ACB	2058808	14668	20222	0.00712451	0.00982219	0.653395	0.542746	0.384988	0.289269	0.227911
ACB	219980	7382	8647	0.0335576	0.0393081	0.655378	0.552018	0.377946	0.291384	0.213763
ACB	54972	10981	11860	0.199756	0.215746	0.658956	0.543484	0.386759	0.296057	0.229487
ACB	54658	11207	12125	0.205039	0.221834	0.713036	0.631302	0.480414	0.38815	0.327831
ACB	450843	5888	7546	0.01306	0.0167375	0.754076	0.661175	0.546535	0.45873	0.388757
ACB	1438564	5476	11626	0.00380657	0.00808167	0.691198	0.586377	0.445398	0.342768	0.27447
ACB	32690	8370	7496	0.256042	0.229306	0.624253	0.513978	0.362605	0.271565	0.199044
ACB	101940	20659	16856	0.202658	0.165352	0.70623	0.637011	0.537925	0.467351	0.402682
ACB	126257	14102	10730	0.111693	0.0849854	0.649979	0.56687	0.430223	0.323926	0.257978
ACB	30678	8021	7284	0.261458	0.237434	0.620995	0.537215	0.373894	0.261439	0.199476
ACB	46158	8186	7481	0.177347	0.162074	0.63181	0.529685	0.389445	0.297826	0.213291
ACB	201592	22550	20147	0.11186	0.0999395	0.751752	0.697251	0.614545	0.548559	0.489313
ACB	38515	7701	6921	0.199948	0.179696	0.612518	0.505519	0.372289	0.277367	0.208155
ACB	6757856	25026	38266	0.00370325	0.00566245	0.724766	0.645928	0.516423	0.418924	0.33661
ACB	27329	7681	7606	0.281057	0.278312	0.618539	0.514777	0.372608	0.276526	0.208176
ACB	11541	5425	4557	0.470063	0.394853	0.644608	0.555576	0.405714	0.303594	0.235023
ACB	3206860	13531	17484	0.00421939	0.00545206	0.621684	0.540389	0.38918	0.296135	0.23509
ACB	34338069	129572	202010	0.00377342	0.00588298	0.741781	0.665097	0.53236	0.451602	0.377404
ACB	1110943	9546	10404	0.0085927	0.00936502	0.616698	0.507961	0.364551	0.27268	0.219359
ACB	1701121	15143	22265	0.00890178	0.0130884	0.697352	0.613881	0.474675	0.375487	0.298554
ACB	1526965	9359	11068	0.00612915	0.00724837	0.659045	0.559568	0.41233	0.312106	0.239342
ACB	1873319	10046	11314	0.00536267	0.00603955	0.640553	0.526578	0.379056	0.274438	0.210233
ACB	21655	6044	5380	0.279104	0.248441	0.653872	0.568663	0.431999	0.3137	0.231469
ACB	23864	7176	6322	0.300704	0.264918	0.676979	0.582079	0.413462	0.306996	0.240524
ACB	73155	19352	17454	0.264534	0.238589	0.776871	0.714655	0.632906	0.574824	0.528111
ACB	152314	29647	27219	0.194644	0.178703	0.807569	0.754714	0.674672	0.615543	0.558573
ACB	4959809	26973	37801	0.00543831	0.00762146	0.688874	0.601008	0.45134	0.359545	0.283654
ACB	8914435	34964	49792	0.00392218	0.00558555	0.743822	0.662138	0.540299	0.460617	0.392003
ACB	1125535	8173	8981	0.00726144	0.00797932	0.661324	0.578123	0.44439	0.350177	0.272605
ACB	1427730	10443	11422	0.00731441	0.00800011	0.65441	0.561716	0.402566	0.299914	0.236043
ACB	1514797	10423	13159	0.00688079	0.00868697	0.673031	0.570565	0.419745	0.332534	0.268733
ACB	1021590	10912	13233	0.0106814	0.0129533	0.702621	0.60099	0.473149	0.369868	0.294263
ACB	1679258	16329	22586	0.00972394	0.01345	0.686325	0.600527	0.449752	0.348827	0.265356
ACB	371477	11427	9308	0.030761	0.0250567	0.660716	0.564453	0.441061	0.360637	0.294653
ACB	341379	10215	10437	0.0299228	0.0305731	0.698287	0.592364	0.420166	0.297406	0.229369
ACB	944049	6394	7476	0.00677295	0.00791908	0.651548	0.559118	0.402878	0.307007	0.237254
ACB	1102080	8367	9419	0.00759201	0.00854657	0.667025	0.57679	0.426079	0.334409	0.250866
ACB	2593011	16138	22134	0.00622365	0.00853602	0.628083	0.528752	0.374768	0.274817	0.206469
ACB	1491502	10559	12663	0.00707944	0.0084901	0.666351	0.564069	0.413202	0.317454	0.244436
ACB	5726517	28867	38903	0.00504093	0.00679348	0.684415	0.583989	0.444175	0.351716	0.276406
ACB	1271361	8219	9456	0.00646473	0.0074377	0.668208	0.561504	0.430953	0.341039	0.268767
ACB	1076045	8409	9675	0.00781473	0.00899126	0.606493	0.503508	0.35569	0.26103	0.199072
ACB	1174598	7954	8935	0.00677168	0.00760686	0.623837	0.52703	0.383581	0.287277	0.223661
ACB	2971400	22598	32552	0.00760517	0.0109551	0.689088	0.580273	0.415789	0.311532	0.236879
ACB	3435664	18453	23689	0.00537101	0.00689503	0.653065	0.549883	0.395437	0.308188	0.239365
ACB	4232391	31714	45216	0.00749316	0.0106833	0.651227	0.549473	0.397112	0.296683	0.220092
ACB	5979030	19210	26486	0.0032129	0.00442982	0.632119	0.523634	0.350338	0.257939	0.196668
ACB	3850614	17439	21495	0.00452889	0.00558223	0.652904	0.539767	0.395722	0.303974	0.226561
ACB	464673	5737	7284	0.0123463	0.0156755	0.725641	0.635872	0.519784	0.439951	0.369705
ACB	427705	12434	12960	0.0290714	0.0303013	0.67806	0.567557	0.412257	0.308268	0.218675
ACB	865751	6130	9003	0.00708056	0.0103991	0.705873	0.630832	0.514356	0.431485	0.358891
ACB	416925	6216	7643	0.0149092	0.0183318	0.737934	0.667471	0.54601	0.468147	0.402188
ACB	112348	10252	9570	0.0912522	0.0851818	0.723859	0.654116	0.556574	0.493367	0.434159
ACB	140605	12255	11594	0.0871591	0.0824579	0.773562	0.701999	0.60457	0.532599	0.479967
ACB	320842	9861	10374	0.0307348	0.0323337	0.672954	0.585742	0.437582	0.34317	0.239529
ACB	74457	7401	6897	0.0993997	0.0926306	0.767059	0.708688	0.628699	0.568031	0.513039
ACB	74573	12059	10743	0.161707	0.14406	0.750311	0.680571	0.589684	0.531553	0.487022
ACB	294377	10126	10128	0.0343981	0.0344049	0.676674	0.565574	0.412601	0.295872	0.226249
ACB	342905	9873	9581	0.0287922	0.0279407	0.641143	0.54249	0.388636	0.291502	0.22911
ACB	229757	13620	11957	0.05928	0.0520419	0.647797	0.549559	0.401762	0.304185	0.243245
ACB	317796	10379	10007	0.0326593	0.0314888	0.647943	0.552751	0.417478	0.329126	0.241449
ACB	421163	17698	15110	0.0420217	0.0358768	0.678382	0.59001	0.435868	0.340999	0.266923
ACB	93481	13342	11568	0.142724	0.123747	0.654175	0.566332	0.409234	0.307375	0.234897
ACB	112051	11865	11690	0.105889	0.104327	0.753055	0.689591	0.586346	0.514201	0.450485
ACB	333792	12718	11759	0.0381016	0.0352285	0.692169	0.603554	0.436311	0.329061	0.240761
ACB	171935	11998	10451	0.0697822	0.0607846	0.668111	0.55951	0.408401	0.302134	0.226871
ACB	52756	12339	11706	0.233888	0.221889	0.810601	0.755167	0.669179	0.600373	0.525812
ACB	60623	13247	11833	0.218514	0.19519	0.742885	0.668982	0.571073	0.496792	0.421152
ACB	70471	14024	12218	0.199004	0.173376	0.735382	0.680548	0.593697	0.52567	0.461495
ACB	529559	14808	13083	0.0279629	0.0247055	0.665789	0.549298	0.394922	0.292545	0.225756
ACB	143705	9310	8745	0.0647855	0.0608538	0.67261	0.574436	0.412352	0.311386	0.233512
ACB	68486	14481	13205	0.211445	0.192813	0.796837	0.733513	0.647814	0.582142	0.514882
ACB	329782	21685	18333	0.0657556	0.0555913	0.640673	0.538206	0.377035	0.282914	0.224671
ACB	431137	9643	10099	0.0223664	0.0234241	0.693975	0.59971	0.441564	0.337136	0.259981
ACB	3819945	10128	22241	0.00265135	0.00582234	0.675355	0.580174	0.43987	0.329878	0.249408
ACB	5067555	11383	27595	0.00224625	0.00544543	0.635685	0.54924	0.406044	0.297988	0.222261
ACB	29488	7782	6632	0.263904	0.224905	0.619892	0.522102	0.377795	0.272809	0.204318
ACB	40133	10984	10957	0.27369	0.273017	0.664876	0.552622	0.411781	0.318372	0.240805
ACB	29814	7697	6741	0.258167	0.226102	0.645446	0.526829	0.389113	0.298168	0.224373
ACB	4179650	9523	22919	0.00227842	0.00548347	0.637089	0.553502	0.402079	0.292135	0.215268
ACB	4725260	11667	28570	0.00246907	0.00604623	0.684238	0.583783	0.417502	0.304791	0.225336
ACB	382669	9774	9794	0.0255417	0.0255939	0.652445	0.550338	0.398097	0.295989	0.228259
ACB	34055	8262	7866	0.242608	0.230979	0.650327	0.557492	0.402324	0.30489	0.233115
CEU	10326667	28365	45596	0.00274677	0.00441536	0.730548	0.6367	0.493989	0.397109	0.307809
CEU	3157185	21398	24714	0.00677756	0.00782786	0.736471	0.650388	0.508552	0.415506	0.330124
CEU	14025147	60127	95154	0.00428709	0.00678453	0.777072	0.709016	0.582384	0.51506	0.45058
CEU	7599655	16352	26150	0.00215168	0.00344095	0.741194	0.647321	0.502202	0.390717	0.301492
CEU	46454	8888	8452	0.191329	0.181943	0.783978	0.730311	0.650315	0.592597	0.533416
CEU	1117062	9449	13243	0.0084588	0.0118552	0.707482	0.622606	0.487776	0.386073	0.318129
CEU	135541	12452	11529	0.0918689	0.0850591	0.806296	0.746707	0.668085	0.615162	0.576132
CEU	8230820	18680	29433	0.00226952	0.00357595	0.773233	0.689454	0.572859	0.488116	0.411938
CEU	5493826	18677	33470	0.00339963	0.00609229	0.756064	0.652835	0.486695	0.388339	0.293302
CEU	818906	6836	9910	0.00834772	0.0121015	0.694558	0.599035	0.456407	0.352106	0.268286
CEU	11190355	46338	70321	0.00414089	0.00628407	0.79233	0.721956	0.60035	0.522012	0.459882
CEU	769637	6093	8920	0.00791672	0.0115899	0.700804	0.6043	0.497128	0.410963	0.331364
CEU	92710	14210	12680	0.153274	0.136771	0.802463	0.738424	0.661999	0.608867	0.562421
CEU	447590	6119	7126	0.013671	0.0159208	0.703873	0.617748	0.488969	0.410361	0.331754
CEU	17107057	55543	90209	0.00324679	0.0052732	0.779486	0.705417	0.573772	0.50586	0.438777
CEU	4057324	13770	24056	0.00339386	0.00592903	0.707698	0.601598	0.405519	0.296514	0.21772
CEU	3164576	13851	17951	0.00437689	0.00567248	0.734821	0.660097	0.523067	0.434192	0.362357
CEU	16684844	55393	93666	0.00331996	0.00561384	0.71231	0.615728	0.45809	0.360172	0.27489
CEU	1073760	12756	11878	0.0118797	0.0110621	0.746629	0.634682	0.521323	0.446221	0.387426
CEU	5803451	18063	28698	0.00311246	0.00494499	0.721641	0.6221	0.472458	0.370426	0.289874
CEU	2824736	9824	12277	0.00347785	0.00434625	0.75	0.678339	0.55395	0.468445	0.389658
CEU	1242593	10678	14829	0.00859332	0.0119339	0.718206	0.625023	0.479303	0.383124	0.302397
CEU	1049088	10334	16152	0.00985046	0.0153962	0.731082	0.632379	0.494	0.41378	0.332108
CEU	1013208	5329	8605	0.00525953	0.00849283	0.736348	0.641771	0.516044	0.412835	0.337774
CEU	10116736	29849	46475	0.00295046	0.00459387	0.756742	0.677912	0.555764	0.479112	0.397367
CEU	11429638	46015	71394	0.00402594	0.00624639	0.772183	0.697251	0.567293	0.489862	0.42208
CEU	11522592	39091	62093	0.00339255	0.0053888	0.761301	0.676729	0.545931	0.45765	0.385204
CEU	44618	12077	10515	0.270676	0.235667	0.814441	0.760371	0.675416	0.619608	0.568105
CEU	692968	5360	7238	0.00773484	0.0104449	0.752425	0.642724	0.504104	0.42556	0.34944
CEU	47987	18115	16866	0.377498	0.35147	0.873806	0.838808	0.792768	0.760972	0.731935
CEU	41125	10546	9186	0.256438	0.223368	0.788356	0.733643	0.649061	0.579272	0.53755
CEU	11804706	55658	72163	0.0047149	0.00611307	0.829692	0.788728	0.702451	0.640896	0.571041
CEU	35619490	84097	119351	0.00236098	0.00335072	0.784677	0.701285	0.576227	0.489566	0.410359
CEU	92411	15602	15381	0.168833	0.166441	0.878926	0.835726	0.761761	0.719715	0.68645
CEU	1990966	19393	22126	0.0097405	0.0111132	0.814985	0.750838	0.669056	0.609911	0.557005
CEU	454405	10933	9814	0.02406	0.0215975	0.711241	0.621513	0.486875	0.380865	0.303759
CEU	3190325	22282	27259	0.00698424	0.00854427	0.766269	0.682793	0.545911	0.45162	0.370748
CEU	580828	13877	12796	0.0238918	0.0220306	0.731498	0.64034	0.517475	0.426965	0.353607
CEU	579225	5995	7555	0.01035	0.0130433	0.762135	0.664721	0.554295	0.479566	0.411843
CEU	384831	15704	14832	0.0408075	0.0385416	0.733507	0.63678	0.505667	0.416773	0.344371
CEU	11422151	43325	67891	0.00379307	0.0059438	0.772856	0.696688	0.562747	0.478407	0.402193
CEU	49640	12608	11528	0.253989	0.232232	0.823763	0.775857	0.700111	0.650222	0.610565
CEU	7166697	18368	27567	0.00256297	0.00384654	0.738349	0.646559	0.505118	0.412565	0.332426
CEU	863592	11460	12944	0.0132702	0.0149886	0.74808	0.647731	0.509337	0.413089	0.315881
CEU	7944189	29387	43678	0.00369918	0.00549811	0.742199	0.645626	0.496818	0.414911	0.335795
CEU	26897533	57832	112431	0.00215009	0.00417997	0.709815	0.619207	0.457843	0.360043	0.278358
CEU	158431	8378	7405	0.0528811	0.0467396	0.652184	0.552877	0.408689	0.325495	0.257579
CEU	53542	15479	14413	0.2891	0.269191	0.853479	0.794431	0.730474	0.683765	0.647264
CEU	1067059	5142	5170	0.00481885	0.00484509	0.77713	0.676002	0.560482	0.474329	0.40879
CEU	1142732	10590	15211	0.00926726	0.0133111	0.830123	0.768178	0.656563	0.570255	0.504816
CEU	2085590	11489	31589	0.00550875	0.0151463	0.760379	0.653408	0.508835	0.411437	0.345026
CEU	259156	9107	9858	0.035141	0.0380389	0.757988	0.661908	0.524542	0.440211	0.373778
CEU	63239	20742	19917	0.327994	0.314948	0.899576	0.865297	0.818002	0.78247	0.746987
CEU	38460	12386	11041	0.322049	0.287077	0.855563	0.782819	0.721702	0.676732	0.638059
CEU	40973	13389	12417	0.326776	0.303053	0.850101	0.808201	0.749048	0.704907	0.659721
CEU	418462	4888	6280	0.0116809	0.0150073	0.700286	0.600041	0.464607	0.376023	0.30892
CEU	5605310	13340	21244	0.00237989	0.00378998	0.712444	0.623763	0.479535	0.383358	0.292954
CEU	14394151	31290	69383	0.0021738	0.00482022	0.724832	0.641067	0.475775	0.363215	0.308437
CEU	28251389	44910	65733	0.00158966	0.00232672	0.775996	0.700512	0.582855	0.510799	0.429659
CEU	1057863	11052	15329	0.0104475	0.0144905	0.746562	0.638256	0.501538	0.414948	0.340843
CEU	761543	10608	13399	0.0139296	0.0175945	0.702583	0.595305	0.457862	0.362274	0.295909
CEU	1002994	8599	9496	0.00857333	0.00946765	0.721944	0.632167	0.498081	0.413188	0.338179
CEU	12155645	29458	56262	0.0024234	0.00462847	0.733994	0.640573	0.457838	0.359325	0.281248
CEU	18169215	31765	68699	0.00174829	0.00378107	0.704203	0.592256	0.398457	0.297592	0.220179
CEU	511868	6634	8129	0.0129604	0.015881	0.716461	0.62662	0.500904	0.410311	0.333735
CEU	355056	14931	12982	0.0420525	0.0365632	0.763177	0.685085	0.580872	0.513964	0.456969
CEU	407295	13245	12247	0.0325194	0.0300691	0.734843	0.646735	0.519064	0.438279	0.376746
CEU	531404	9615	11673	0.0180936	0.0219663	0.712949	0.616537	0.487259	0.4	0.313261
CEU	38272	10580	9690	0.276442	0.253188	0.838563	0.794234	0.728828	0.684877	0.646692
CEU	35154	7922	7269	0.225351	0.206776	0.797526	0.724186	0.635446	0.572204	0.518935
CEU	951456	17104	23807	0.0179767	0.0250217	0.782741	0.663938	0.50953	0.401602	0.319224
CEU	38285	12168	10885	0.317827	0.284315	0.822321	0.763231	0.685733	0.635026	0.589661
CEU	584758	8086	9168	0.0138279	0.0156783	0.678333	0.579025	0.431487	0.333292	0.258224
CEU	54349	15519	14121	0.285543	0.259821	0.868355	0.81455	0.750757	0.707455	0.663896
CEU	47982	10446	9789	0.217707	0.204014	0.824335	0.7601	0.678729	0.622535	0.580796
CEU	313558	12134	10387	0.0386978	0.0331262	0.733394	0.64958	0.547305	0.473793	0.403
CEU	42445	5963	5283	0.140488	0.124467	0.798927	0.710213	0.600537	0.527084	0.471239
CEU	95532	9532	8438	0.0997781	0.0883264	0.762904	0.675724	0.569136	0.493286	0.41261
CEU	46507	12492	11473	0.268605	0.246694	0.848303	0.79747	0.730067	0.684438	0.639289
CEU	457715	11253	12331	0.0245852	0.0269403	0.727717	0.620457	0.473118	0.376166	0.294233
CEU	404596	5153	5670	0.0127362	0.014014	0.659616	0.571512	0.436639	0.353192	0.284494
CEU	545486	11057	13147	0.02027	0.0241014	0.74125	0.628109	0.493262	0.406439	0.322058
CEU	1936422	8487	12869	0.00438283	0.00664576	0.740427	0.632143	0.495228	0.402027	0.339225
CEU	434533	11418	11139	0.0262765	0.0256344	0.713523	0.608776	0.461377	0.366264	0.267998
CEU	67559	7306	6232	0.108143	0.0922453	0.695319	0.611005	0.498905	0.41637	0.351492
CEU	175464	11039	10041	0.0629132	0.0572254	0.739469	0.621071	0.46689	0.360178	0.275659
CEU	78977	11600	10753	0.146878	0.136154	0.733362	0.615948	0.453362	0.341034	0.263017
CEU	40819	14636	13534	0.358559	0.331561	0.876469	0.834313	0.776578	0.736608	0.697663
CEU	883221	5600	8242	0.00634043	0.00933175	0.66375	0.553393	0.425536	0.345357	0.277143
CEU	42848	15467	14073	0.360974	0.32844	0.861253	0.819357	0.76104	0.720696	0.68255
CEU	40061	9830	8832	0.245376	0.220464	0.801729	0.733266	0.638047	0.57884	0.52177
CEU	44691	12028	10843	0.269137	0.242622	0.8427	0.781094	0.695461	0.644912	0.594363
CEU	43829	11683	10601	0.266559	0.241872	0.820594	0.752461	0.666182	0.604554	0.557905
CEU	4891972	11784	35141	0.00240884	0.0071834	0.717413	0.631449	0.511711	0.42057	0.350475
CEU	204434	13129	12392	0.0642212	0.0606161	0.733262	0.621677	0.451063	0.352045	0.287684
CEU	229519	14063	12748	0.0612716	0.0555422	0.715992	0.6126	0.465832	0.365071	0.280239
CEU	5369987	12470	16838	0.00232217	0.00313558	0.785565	0.703609	0.562791	0.470569	0.381957
CEU	65370	15990	14897	0.244608	0.227887	0.839462	0.804253	0.743465	0.70075	0.661976
CEU	44430	9075	8225	0.204254	0.185123	0.736419	0.658292	0.567163	0.502259	0.447934
FIN	502682	9736	11615	0.0193681	0.0231061	0.839154	0.768077	0.670193	0.580526	0.533484
FIN	1815347	6553	6458	0.00360978	0.00355745	0.847093	0.780711	0.689303	0.259881	0.219136
FIN	531452	11428	12159	0.0215034	0.0228788	0.816591	0.743612	0.64307	0.482237	0.428859
FIN	607831	10319	10950	0.0169768	0.0180149	0.7398	0.654424	0.536777	0.438318	0.373389
FIN	1373679	4023	5489	0.00292863	0.00399584	0.769575	0.672135	0.527467	0.345265	0.282625
FIN	1005119	19730	18282	0.0196295	0.0181889	0.863761	0.815205	0.734668	0.498023	0.457881
FIN	2648005	6302	8259	0.0023799	0.00311895	0.712948	0.647572	0.53967	0.370359	0.30165
FIN	1809396	3920	4381	0.00216647	0.00242125	0.742092	0.650255	0.516071	0.425	0.363776
FIN	549407	11471	12549	0.0208789	0.022841	0.783454	0.715631	0.611629	0.531601	0.465783
FIN	84835	14170	15361	0.16703	0.181069	0.813056	0.723853	0.581087	0.47036	0.398306
FIN	297202	3678	3666	0.0123754	0.012335	0.764002	0.673736	0.567972	0.473083	0.404296
FIN	693830	12728	14838	0.0183446	0.0213856	0.75275	0.667819	0.52412	0.403834	0.319139
FIN	93823	10510	10631	0.112019	0.113309	0.747954	0.67431	0.520742	0.423026	0.325309
FIN	32005	6290	6423	0.196532	0.200687	0.761049	0.675517	0.537679	0.433863	0.371224
FIN	715844	13770	16738	0.019236	0.0233822	0.804357	0.726652	0.618446	0.540087	0.477415
FIN	325278	8368	9714	0.0257257	0.0298637	0.841539	0.769598	0.666946	0.573614	0.504541
FIN	338500	10221	12786	0.030195	0.0377725	0.86107	0.791801	0.687702	0.597006	0.532238
FIN	3739015	6522	11271	0.00174431	0.00301443	0.798068	0.713585	0.590003	0.451855	0.377952
FIN	2426790	6580	8124	0.0027114	0.00334763	0.744377	0.67538	0.565957	0.487994	0.417933
FIN	2700286	14152	17764	0.00524093	0.00657856	0.6763	0.581685	0.435415	0.334794	0.252261
FIN	140697	7936	8947	0.0564049	0.0635906	0.761719	0.678301	0.547631	0.439768	0.363029
FIN	3096959	19677	25061	0.00635365	0.00809213	0.704579	0.611628	0.464756	0.377954	0.293134
FIN	165711	11348	12748	0.0684807	0.0769291	0.811244	0.693162	0.526084	0.397074	0.322876
FIN	4971832	27434	37938	0.00551789	0.00763059	0.774149	0.69115	0.544215	0.467413	0.388314
FIN	5626461	16003	23091	0.00284424	0.004104	0.778667	0.701618	0.581079	0.480222	0.403174
FIN	5486438	12688	18750	0.00231261	0.00341752	0.816362	0.714376	0.594972	0.456258	0.367828
FIN	7063369	16069	25484	0.00227498	0.00360791	0.729541	0.638496	0.498164	0.41328	0.326965
FIN	8838370	23569	38180	0.00266667	0.0043198	0.733803	0.679155	0.537655	0.460096	0.390004
FIN	5584906	17246	29614	0.00308797	0.00530251	0.743303	0.665894	0.514032	0.429607	0.352256
FIN	6017662	17575	24111	0.00292057	0.00400671	0.762959	0.689844	0.556245	0.47926	0.393684
FIN	7398933	17523	25352	0.00236831	0.00342644	0.754608	0.662843	0.514752	0.412943	0.328711
FIN	9403882	22266	33200	0.00236775	0.00353046	0.838992	0.750876	0.642594	0.570421	0.486077
FIN	9160624	24755	40525	0.00270233	0.00442383	0.788447	0.712503	0.594304	0.520784	0.460351
FIN	7545742	17122	28634	0.00226909	0.00379472	0.742553	0.658101	0.507301	0.42641	0.329634
FIN	59176	12721	11549	0.214969	0.195164	0.825957	0.767393	0.700024	0.648455	0.607028
FIN	63166	11701	10636	0.185242	0.168382	0.816255	0.75532	0.684044	0.641825	0.596787
FIN	105095	5906	5857	0.0561968	0.0557305	0.75364	0.653573	0.537758	0.452421	0.359804
FIN	213864	14575	17194	0.0681508	0.0803969	0.791012	0.681578	0.510326	0.375575	0.303053
FIN	1284671	6083	7541	0.00473506	0.00586999	0.836758	0.769686	0.684202	0.625843	0.558113
FIN	4760097	25007	32870	0.00525346	0.00690532	0.704403	0.596833	0.455952	0.344703	0.264686
FIN	5732798	15307	23027	0.00267007	0.00401671	0.734043	0.644934	0.506827	0.42706	0.356896
FIN	212305	12084	13577	0.0569181	0.0639504	0.814962	0.73047	0.588381	0.461519	0.387786
FIN	3147612	8022	12059	0.0025486	0.00383116	0.699452	0.596111	0.44378	0.369858	0.281975
FIN	3235944	8225	12914	0.00254176	0.0039908	0.672462	0.586018	0.428936	0.355745	0.269179
FIN	2658402	6827	10175	0.00256808	0.00382749	0.7318	0.609492	0.457741	0.365607	0.282408
FIN	3685242	7906	13420	0.00214531	0.00364155	0.74083	0.622945	0.460663	0.376549	0.2894
FIN	3125504	7014	9748	0.00224412	0.00311886	0.691902	0.598802	0.469204	0.39079	0.314371
FIN	1540736	13882	16508	0.00900998	0.0107144	0.773952	0.724175	0.590549	0.516136	0.437977
FIN	3261623	7579	10695	0.00232369	0.00327904	0.734794	0.63478	0.492809	0.402296	0.320095
FIN	6660250	14470	25155	0.00217259	0.00377689	0.74962	0.6434	0.489012	0.393642	0.322322
FIN	8359820	20422	32155	0.00244288	0.00384637	0.836304	0.761825	0.64739	0.575213	0.500539
FIN	9555950	19075	34155	0.00199614	0.00357421	0.767811	0.682149	0.514653	0.411586	0.34055
FIN	4273513	8424	13216	0.00197121	0.00309254	0.712013	0.612061	0.478989	0.398267	0.292379
FIN	5111689	11598	19632	0.00226892	0.00384061	0.770391	0.68417	0.536041	0.421107	0.323332
FIN	9122941	22809	39534	0.00250018	0.00433347	0.838529	0.749266	0.621772	0.537419	0.454864
FIN	15056783	42202	63565	0.00280286	0.00422169	0.688001	0.582816	0.463533	0.359936	0.290247
FIN	13827957	23543	37566	0.00170257	0.00271667	0.78346	0.692775	0.548826	0.447904	0.360447
FIN	43598	8747	9403	0.200628	0.215675	0.715445	0.597462	0.432148	0.335315	0.252658
FIN	7233645	14594	22813	0.00201752	0.00315374	0.698095	0.619227	0.459709	0.364807	0.28361
FIN	3818514	21458	27631	0.00561946	0.00723606	0.736648	0.642231	0.506478	0.404604	0.320021
FIN	6191727	13391	21980	0.00216272	0.0035499	0.826899	0.721081	0.596371	0.498917	0.385109
FIN	2441891	18318	22783	0.00750156	0.00933006	0.766132	0.663064	0.535703	0.43056	0.351949
FIN	6508846	12397	21657	0.00190464	0.00332732	0.836815	0.727999	0.582318	0.482536	0.378801
FIN	4522929	10630	15666	0.00235025	0.00346368	0.738194	0.631515	0.499624	0.40555	0.328504
FIN	45065	11126	12044	0.246888	0.267258	0.718317	0.618731	0.452364	0.359788	0.255168
FIN	5752663	19161	27545	0.00333081	0.00478822	0.763948	0.686603	0.549815	0.468556	0.385784
FIN	4531098	9547	17079	0.00210699	0.00376929	0.764219	0.643239	0.470514	0.37572	0.276946
FIN	5193775	12366	21129	0.00238093	0.00406814	0.728692	0.61758	0.459162	0.366893	0.272117
FIN	3187895	25641	30691	0.00804324	0.00962736	0.77614	0.689092	0.551929	0.455793	0.373932
FIN	2443895	14283	16586	0.00584436	0.00678671	0.725408	0.609396	0.466989	0.351467	0.269201
FIN	285604	11828	13023	0.041414	0.0455981	0.733429	0.6209	0.446737	0.314762	0.238248
FIN	83689	10099	9669	0.120673	0.115535	0.743341	0.616695	0.435786	0.325082	0.237845
FIN	108488	7872	7870	0.072561	0.0725426	0.763465	0.644309	0.487551	0.36687	0.267022
FIN	3687811	16676	21656	0.00452192	0.00587232	0.734289	0.618853	0.462701	0.369873	0.28628
FIN	50287	10306	9802	0.204944	0.194921	0.715991	0.601785	0.435766	0.322337	0.244809
FIN	384799	9584	10293	0.0249065	0.026749	0.75	0.652233	0.522016	0.411832	0.346202
FIN	44577	8559	9510	0.192005	0.213339	0.807104	0.724851	0.587802	0.481248	0.421661
FIN	376885	11401	10910	0.0302506	0.0289478	0.735813	0.636523	0.475397	0.371722	0.284975
FIN	77563	15379	14630	0.198278	0.188621	0.828923	0.778724	0.712725	0.667013	0.621887
FIN	435441	14317	13556	0.0328793	0.0311317	0.812531	0.743172	0.639519	0.397849	0.330307
FIN	68670	11750	10590	0.171108	0.154216	0.820936	0.763234	0.684511	0.627064	0.575064
FIN	64306	10920	9871	0.169813	0.1535	0.778297	0.709341	0.611813	0.552839	0.497802
FIN	66175	12904	11914	0.194998	0.180038	0.814011	0.763794	0.679169	0.628255	0.596327
FIN	136238	6584	6909	0.0483272	0.0507127	0.784174	0.709295	0.581561	0.483445	0.40887
FIN	57079	6093	6233	0.106747	0.1092	0.759068	0.659774	0.524372	0.417857	0.3527
FIN	1465461	23662	36792	0.0161465	0.0251061	0.762319	0.654805	0.483264	0.36248	0.297101
FIN	72010	10607	12250	0.147299	0.170115	0.774394	0.655228	0.495899	0.375318	0.293203
FIN	66591	15764	14558	0.236729	0.218618	0.866785	0.822444	0.772456	0.734712	0.69646
FIN	71608	7470	8202	0.104318	0.11454	0.755689	0.657965	0.527711	0.433869	0.359973
FIN	64348	5363	5633	0.0833437	0.0875396	0.745292	0.643856	0.46653	0.345143	0.261607
FIN	3066331	10140	13133	0.00330688	0.00428297	0.781361	0.712032	0.579191	0.503945	0.426233
FIN	45052	7858	7840	0.174421	0.174021	0.691397	0.563375	0.400229	0.29804	0.231102
FIN	52589	9145	9056	0.173896	0.172203	0.686823	0.583488	0.432695	0.337671	0.245161
FIN	79961	8935	8427	0.111742	0.105389	0.805148	0.728819	0.614885	0.537661	0.470621
FIN	1166306	4549	5555	0.00390035	0.0047629	0.694878	0.613102	0.495933	0.406463	0.324027
FIN	49845	9594	9840	0.192477	0.197412	0.703773	0.594642	0.441005	0.338232	0.266521
FIN	17925	9095	9427	0.507392	0.525914	0.709181	0.615613	0.461572	0.368554	0.281034
FIN	62194	5216	5530	0.0838666	0.0889153	0.677531	0.582055	0.416794	0.312117	0.248083
FIN	88398	11688	10704	0.13222	0.121089	0.792608	0.729209	0.629278	0.561174	0.508898
YRI	25471069	53325	97938	0.00209355	0.00384507	0.720994	0.640469	0.492283	0.394449	0.305429
YRI	2530441	9436	9879	0.00372899	0.00390406	0.617105	0.512505	0.373251	0.281051	0.215875
YRI	10289386	41967	68812	0.00407867	0.00668767	0.700122	0.607954	0.459552	0.368599	0.290276
YRI	11717330	50023	97196	0.00426915	0.00829506	0.724047	0.638986	0.467905	0.377886	0.290207
YRI	14379272	49596	91175	0.00344913	0.00634072	0.696467	0.610573	0.440862	0.349181	0.266917
YRI	35207	11483	9561	0.326157	0.271565	0.739963	0.672211	0.585735	0.530349	0.483933
YRI	414670	6068	6195	0.0146333	0.0149396	0.636454	0.537904	0.397495	0.30356	0.235333
YRI	29068596	96512	161694	0.00332015	0.0055625	0.738084	0.662115	0.52552	0.436827	0.354339
YRI	601727	8219	8414	0.013659	0.0139831	0.598978	0.499817	0.375836	0.294805	0.230442
YRI	734701	10080	13281	0.0137199	0.0180767	0.734921	0.642361	0.469544	0.374206	0.287103
YRI	514569	6032	6589	0.0117224	0.0128049	0.620358	0.529675	0.386771	0.296751	0.237069
YRI	6935228	34557	48164	0.00498282	0.00694483	0.742686	0.661574	0.530891	0.455537	0.386463
YRI	342021	5642	5919	0.0164961	0.017306	0.623183	0.534385	0.411379	0.317441	0.245835
YRI	12872147	35782	58528	0.0027798	0.00454687	0.741686	0.642306	0.500866	0.406461	0.325275
YRI	331278	6190	6116	0.0186852	0.0184618	0.596931	0.506462	0.374152	0.289984	0.219548
YRI	13931342	53594	83353	0.00384701	0.00598313	0.740288	0.658451	0.534668	0.452756	0.381199
YRI	22087010	43548	80375	0.00197166	0.00363902	0.723317	0.639616	0.493846	0.400891	0.302218
YRI	19149057	45815	78036	0.00239255	0.00407519	0.770534	0.699094	0.568285	0.483422	0.401222
YRI	299023	6625	6359	0.0221555	0.0212659	0.671245	0.55834	0.398189	0.306566	0.241811
YRI	18802960	64835	109388	0.00344813	0.00581759	0.781877	0.716912	0.598735	0.526907	0.437372
YRI	6260098	34587	50061	0.00552499	0.00799684	0.6695	0.560124	0.399659	0.294186	0.213346
YRI	271768	5642	5556	0.0207604	0.0204439	0.620702	0.529245	0.39525	0.300248	0.238568
YRI	321205	7481	6708	0.0232904	0.0208839	0.632803	0.527871	0.394733	0.306777	0.238203
YRI	34729	9245	8225	0.266204	0.236834	0.567875	0.486425	0.346782	0.249757	0.190698
YRI	27565	8130	6808	0.294939	0.24698	0.57048	0.479582	0.345756	0.267159	0.194588
YRI	34909268	93649	169549	0.00268264	0.00485685	0.720264	0.636633	0.457859	0.354259	0.269143
YRI	45349994	104260	190161	0.00229901	0.00419319	0.777604	0.698964	0.558105	0.478151	0.385613
YRI	16337266	38988	54312	0.00238645	0.00332442	0.732046	0.652457	0.514646	0.420847	0.328819
YRI	10673095	22992	37910	0.0021542	0.00355192	0.703332	0.609168	0.477862	0.382655	0.301888
YRI	11038754	33042	58741	0.00299327	0.00532134	0.679529	0.572484	0.391381	0.287119	0.20477
YRI	10996495	33612	63106	0.00305661	0.00573874	0.73206	0.636886	0.462573	0.367339	0.287844
YRI	27246	7720	7149	0.283344	0.262387	0.662824	0.556218	0.381736	0.265415	0.197021
YRI	33987	7637	7141	0.224704	0.21011	0.642661	0.554537	0.391122	0.297892	0.224565
YRI	34831	8333	7610	0.239241	0.218484	0.601104	0.5117	0.359894	0.265451	0.204728
YRI	29133	7335	6176	0.251776	0.211993	0.622495	0.533333	0.385412	0.278391	0.211043
YRI	44527	7387	6769	0.165899	0.15202	0.698795	0.624882	0.509408	0.440504	0.38121
YRI	265771	6526	6051	0.024555	0.0227677	0.638983	0.536316	0.40377	0.318878	0.255899
YRI	24435075	48292	100143	0.00197634	0.00409833	0.715253	0.617949	0.446368	0.353081	0.278949
YRI	374500	6287	6590	0.0167877	0.0175968	0.648163	0.550024	0.421187	0.326547	0.257038
YRI	32123835	48018	115152	0.00149478	0.00358463	0.717252	0.585114	0.4102	0.31886	0.236786
YRI	55922553	100142	197936	0.00179073	0.00353947	0.712538	0.637435	0.491003	0.398115	0.308412
YRI	54623	13236	10957	0.242316	0.200593	0.700589	0.658129	0.592777	0.541251	0.49184
YRI	503866	8047	8668	0.0159705	0.017203	0.63067	0.539331	0.396421	0.310178	0.23574
YRI	317842	6693	6622	0.0210576	0.0208343	0.706559	0.62274	0.502764	0.419692	0.339758
YRI	114285	7738	6546	0.0677079	0.0572779	0.738692	0.663996	0.559576	0.489791	0.419359
YRI	75996	7155	6547	0.0941497	0.0861493	0.670021	0.578477	0.451433	0.362264	0.295737
YRI	104490	9884	8673	0.0945928	0.0830032	0.730575	0.662788	0.565358	0.499696	0.457001
YRI	138801	7082	6373	0.0510227	0.0459147	0.730161	0.645863	0.542502	0.467947	0.401864
YRI	3380433	11450	13454	0.00338714	0.00397996	0.6531	0.561135	0.435983	0.357467	0.274148
YRI	34389	9397	8221	0.273256	0.239059	0.737363	0.667341	0.569543	0.50995	0.460573
YRI	12560170	16893	63417	0.00134497	0.00504906	0.682294	0.594921	0.453561	0.355532	0.284615
YRI	232574	10857	9390	0.0466819	0.0403742	0.633693	0.539376	0.3909	0.29778	0.224371
YRI	317935	20366	19671	0.0640571	0.0618711	0.742561	0.656977	0.552195	0.473485	0.398213
YRI	561564	7789	8312	0.0138702	0.0148015	0.584671	0.484915	0.361279	0.284761	0.213121
YRI	10989730	49481	73434	0.00450248	0.00668206	0.714011	0.628403	0.488127	0.390999	0.3121
YRI	385205	6591	7348	0.0171104	0.0190756	0.664543	0.581095	0.439994	0.349719	0.263541
YRI	342030	6878	6555	0.0201093	0.019165	0.598721	0.503053	0.383542	0.297179	0.226229
YRI	347512	7590	7517	0.021841	0.0216309	0.643215	0.557312	0.422793	0.327404	0.245586
YRI	301746	6670	6772	0.0221047	0.0224427	0.632684	0.549625	0.408696	0.32084	0.249925
YRI	10247304	26418	48449	0.00257804	0.00472798	0.696608	0.606594	0.438262	0.341585	0.255924
YRI	412223	14672	12402	0.0355924	0.0300857	0.635564	0.541848	0.399945	0.301186	0.221715
YRI	253112	14121	12316	0.0557895	0.0486583	0.668225	0.55159	0.383471	0.279088	0.21507
YRI	134901	22366	20045	0.165796	0.14859	0.713315	0.627113	0.504292	0.418492	0.346463
YRI	326427	11125	10091	0.0340811	0.0309135	0.645213	0.563596	0.421843	0.325933	0.250787
YRI	295842	6819	7063	0.0230495	0.0238742	0.63763	0.544508	0.41355	0.312069	0.234639
YRI	18568261	33224	65455	0.00178929	0.0035251	0.718878	0.619703	0.437184	0.340236	0.264056
YRI	218138	19628	16863	0.0899797	0.0773043	0.712095	0.644437	0.560169	0.503872	0.450428
YRI	28121	10393	8913	0.369581	0.316952	0.708361	0.629558	0.535649	0.482536	0.434042
YRI	33849	11668	10267	0.344707	0.303318	0.757971	0.694463	0.614673	0.565393	0.518684
YRI	970763	10217	9932	0.0105247	0.0102311	0.81335	0.768132	0.70324	0.650484	0.607615
YRI	1025313	10167	9731	0.009916	0.00949076	0.828956	0.784302	0.720567	0.674043	0.642372
YRI	181879	12166	12000	0.0668906	0.0659779	0.717574	0.63661	0.54118	0.462601	0.383528
YRI	300690	15301	13693	0.0508863	0.0455386	0.657865	0.564342	0.415594	0.316123	0.228547
YRI	305995	6250	6108	0.0204252	0.0199611	0.58736	0.50448	0.37808	0.29568	0.22272
YRI	207706	9165	8090	0.0441249	0.0389493	0.68958	0.57796	0.415712	0.302564	0.22946
YRI	158024	30170	26616	0.19092	0.16843	0.772589	0.706729	0.613358	0.553497	0.503281
YRI	201969	15212	14724	0.0753185	0.0729023	0.749606	0.675059	0.569879	0.49106	0.411386
YRI	146457	14836	13429	0.101299	0.0916924	0.704368	0.614249	0.49299	0.413252	0.334524
YRI	1612289	9580	8296	0.00594186	0.00514548	0.747286	0.671503	0.590397	0.527871	0.479749
YRI	85401	18343	15084	0.214787	0.176626	0.727635	0.661451	0.567846	0.503407	0.432208
YRI	21944332	41956	68638	0.00191193	0.00312782	0.724974	0.64806	0.515421	0.416055	0.31104
YRI	46926	19402	18372	0.413459	0.39151	0.858004	0.823163	0.775178	0.737141	0.705391
YRI	266939	12818	10843	0.0480185	0.0406198	0.643938	0.55071	0.411531	0.32431	0.247386
YRI	390689	12860	11935	0.0329162	0.0305486	0.675661	0.582893	0.418974	0.307154	0.230638
YRI	1136590	47019	69673	0.0413685	0.0613	0.740615	0.643591	0.458325	0.322955	0.229801
YRI	425112	6367	6438	0.0149772	0.0151442	0.602167	0.521125	0.380556	0.290247	0.212659
YRI	122844	6848	6309	0.0557455	0.0513578	0.673773	0.585718	0.465245	0.375	0.310602
YRI	239789	6684	6291	0.0278745	0.0262356	0.711101	0.626272	0.509425	0.417714	0.33857
YRI	1758785	11243	10145	0.00639248	0.00576819	0.789291	0.734857	0.662279	0.609535	0.559192
YRI	95330	10506	9409	0.110207	0.0986993	0.673996	0.595469	0.487055	0.405387	0.332857
YRI	94882	17393	14817	0.183312	0.156162	0.695855	0.622779	0.50825	0.426953	0.362445
YRI	267145	16350	15508	0.0612027	0.0580509	0.710459	0.635902	0.503486	0.411315	0.331682
YRI	99027	10125	9044	0.102245	0.0913286	0.694321	0.616	0.496198	0.409185	0.314765
YRI	123453	10615	9488	0.0859841	0.0768552	0.707207	0.619595	0.504946	0.412341	0.324258
YRI	43246	12108	10482	0.27998	0.242381	0.741411	0.686571	0.605137	0.549967	0.508342
YRI	39327085	93154	192275	0.0023687	0.00488912	0.700936	0.616227	0.45457	0.371042	0.292344
YRI	320621	14553	13630	0.04539	0.0425113	0.700405	0.58847	0.40727	0.290662	0.216794
YRI	34077	12206	10476	0.358189	0.307421	0.734966	0.678683	0.584467	0.533262	0.490415
YRI	221865	9204	8836	0.0414847	0.039826	0.745763	0.674489	0.566927	0.48392	0.416775
YRI	609747	8064	9005	0.0132252	0.0147684	0.655754	0.545883	0.415675	0.320312	0.240575
YRI	16626735	29233	64095	0.00175819	0.00385494	0.677522	0.570964	0.377108	0.270824	0.19153
YRI	7038964	31746	46556	0.00451004	0.00661404	0.782366	0.715964	0.593114	0.514931	0.450104
YRI	151478	10879	9655	0.071819	0.0637386	0.71661	0.639673	0.530012	0.448387	0.366762
YRI	106840	10350	8819	0.0968738	0.082544	0.718647	0.633333	0.528309	0.451401	0.360773
YRI	120037	10852	9447	0.0904055	0.0787007	0.707427	0.624677	0.506266	0.434759	0.350719
YRI	12349924	31370	59806	0.0025401	0.00484262	0.671597	0.572649	0.381702	0.283583	0.202837
YRI	21275322	49211	124713	0.00231306	0.00586186	0.686777	0.599439	0.431712	0.344171	0.261466
YRI	576586	6862	7287	0.0119011	0.0126382	0.641504	0.525648	0.406878	0.31536	0.223113
YRI	394364	7062	6923	0.0179073	0.0175548	0.633248	0.537808	0.409799	0.315916	0.245681
